# Supplementary material for: Population genomics of Plasmodium ovale species in sub-Saharan Africa
Source: Nat Commun. 2024 Nov 27;15:10297. doi: 10.1038/s41467-024-54667-3 (PMC11603351; doi:10.1038/s41467-024-54667-3)
Supplement: Supplementary file 4 — Source data [file 41467_2024_54667_MOESM4_ESM.xlsx]

## Sheet: Figure 1 Po coverage and depth
	Sample	Coverage (excluding chr10)	% Mapping after competitive alignment	species	country	sample type	total reads	reads mapped after alignment	Mapping proportion
	DSG272	0.944208	0.8646	curtisi	Cameroon	HC	151741707	38956199	0.256727
	366152	0.942866	0.8828	curtisi	DRC (East)	HC	83571394	42795242	0.51208
	364184	0.893219	0.8743	curtisi	DRC (East)	HC	33352679	8599800	0.257844
	3073204	0.930529	0.9553	curtisi	DRC (West)	HC	24909478	18488885	0.742243
	1031006	0.945679	0.9006	curtisi	DRC (West)	HC	70566313	28599075	0.405279
	1013003	0.932021	0.921	curtisi	DRC (West)	HC	54304881	23752573	0.437393
	1011201	0.878563	0.8709	curtisi	DRC (West)	HC	59999518	13201173	0.220021
	1012505	0.893246	0.8464	curtisi	DRC (West)	HC	130496539	22407487	0.171709
	111038	0.885261	0.9917	wallikeri	DRC (West)	HC	150084557	137138918	0.913744
	113135	0.979234	0.9433	wallikeri	DRC (West)	HC	340180544	286149499	0.84117
	353176	0.971668	0.9454	wallikeri	DRC (East)	HC	64411229	39927933	0.619891
	242012	0.972292	0.9283	wallikeri	DRC (East)	HC	142867156	69335404	0.485314
	1610 D0	0.712024	0.9922	curtisi	Tanzania	LDB	90360194	3669730	0.0406122
	426	0.986134	0.9932	curtisi	Tanzania	LDB	86833022	19429769	0.22376
	475	0.413007	0.9891	curtisi	Tanzania	LDB	79407220	2837841	0.0357378
	123	0.97323	0.9936	wallikeri	Tanzania	LDB	85166184	23773572	0.279143
	2090A	0.973234	0.8654	wallikeri	Ethiopia	HC	134489112	40471645	0.300929
	2562 DA	0.973334	0.9218	wallikeri	Ethiopia	HC	199575217	87257297	0.437215
	2589 DA	0.971655	0.9052	wallikeri	Ethiopia	HC	59241350	28180412	0.475688
	2680 A	0.976337	0.9089	wallikeri	Ethiopia	HC	313775856	158783078	0.50604
	2714 A	0.867858	0.8411	curtisi	Ethiopia	HC	81568224	16699591	0.204732
	2928 A	0.97211	0.8782	wallikeri	Ethiopia	HC	228552422	69829978	0.305532
	3116 A	0.923955	0.9261	curtisi	Ethiopia	HC	36687092	19320854	0.526639
	SOMO_ISA_041	0.972159	0.8744	wallikeri	Tanzania	HC	96959717	37714025	0.388966
	SOTU_TUN_019	0.973578	0.9291	wallikeri	Tanzania	HC	91470077	53312352	0.582839
	1503082061_r1a	0.395653	0.9843	wallikeri	Ivory Coast	sWGA	14022759	3512689	0.250499
	1507081819_r2a	0.539225	0.9828	wallikeri	Cameroon	sWGA	16882530	5550232	0.328756
	1701100582_r3a	0.929674	0.9954	wallikeri	Senegal	sWGA	13926640	13309054	0.955654
	1802062292_r4a	0.95003	0.9967	wallikeri	Cameroon	sWGA	16724693	14933624	0.892909
37	SRR26037546poc4	0.9919		curtisi	South Sudan	sWGA	74643471	23461619	0.314316
38	SRR26037545poc5	0.735304		curtisi	Nigeria	sWGA	24129249	4518508	0.187263
39	SRR26037544poc6	0.830136		curtisi	Nigeria	sWGA	23982962	5225496	0.217884
40	SRR26037543poc7	0.509096		curtisi	Cameroon	sWGA	23768067	3448971	0.145109
41	SRR26037542poc8	0.923359		curtisi	Nigeria	sWGA	22579874	6388927	0.282948
42	SRR26037541poc9	0.820455		curtisi	Sierra Leone	sWGA	27906047	5107434	0.183022
51	ERR1428159povcu2	0.985597		curtisi	Nigeria	LDB	198328960	28372583	0.143058
54	ERR1739852pocgh01	0.993073		curtisi	Ghana	LDB	17406589	17278419	0.992637
45	SRR26037552pow12	0.518883		wallikeri	Tanzania	sWGA	22770250	4224192	0.185514
46	SRR26037551pow13	0.821899		wallikeri	Kenya	sWGA	23597080	6805356	0.288398
47	SRR26037550pow14	0.679128		wallikeri	South Sudan	sWGA	29232827	4491432	0.153643
48	SRR26037549pow15	0.977292		wallikeri	Nigeria	sWGA	65581599	20060321	0.305883
49	SRR26037548pow16	0.860426		wallikeri	Congo	sWGA	9634076	5345030	0.554805
55	ERR1739853powcr01	0.757409		wallikeri	Cameroon	LDB	4764815	4659579	0.977914
53	ERR1254543povwa2	0.982592		wallikeri	Gabon	LDB	12439703	11654802	0.936904
52	ERR1254542povwa1	0.983704		wallikeri	Gabon	LDB	16189128	15394389	0.950909
		0.867605		24		21
		0.85963		21		9
		0.874584				15

## Sheet: Figure 3c SNP Density by Specie
3.99	Genome	Poc
4	Genes	Poc
3.95	Exons	Poc
3.94	CDS	Poc
4.36	Introns	Poc
3.97	Intergenic	Poc
2.35	Genome	Pow
2.04	Genes	Pow
1.96	Exons	Pow
1.9	CDS	Pow
2.76	Introns	Pow
2.79	Intergenic	Pow
3.57	Genome	Pf
3.56	Genes	Pf
3.59	Exons	Pf
3.64	CDS	Pf
3.15	Introns	Pf
3.59	Intergenic	Pf

## Sheet: Figure 3a Poc-Pow-Pf ortholog p
Poc Gene id	Poc Chrom	Poc star	Poc end	# variants	pi	pi (non-zero)	pow gene id	pow chrom	pow start	pow end	# variant	pi	pi (non-zero)	pf gene id	pf chrom	pf start	pf end	pf # variants	pf pi	pf pi (non-zero)	pf-poc	pf-pow	poc/pow	pf-poc (outliers removed)	pf-pow (outliers removed)	poc-pow (outliers removed	total pi
PocGH01_02019000	PocGH01_02_v2	351252	353198	3	9.87813e-05	9.87813e-05	POWCR01_020013600	LT594506	356701	358647	7	0.00019504	0.00019504	PF3D7_0102900	Pf3D7_01_v3	128569	131554	2	0.00018293	0.00018293			1.97446				0.000476751
PocGH01_02018900	PocGH01_02_v2	348417	350156	4	0.000223991	0.000223991	POWCR01_020013500	LT594506	353638	355481	7	0.000607851	0.000607851	PF3D7_0103000	Pf3D7_01_v3	131609	134133	5	0.000338014	0.000338014			2.71373				0.00116986
PocGH01_02018800	PocGH01_02_v2	342733	347100	9	0.000345469	0.000345469	POWCR01_020013400	LT594506	347704	352167	8	0.000251733	0.000251733	PF3D7_0103100	Pf3D7_01_v3	134155	140371	15	0.000419176	0.000419176			0.72867				0.00101638
PocGH01_02017900	PocGH01_02_v2	303864	304737	3	0.000334448	0.000334448	POWCR01_020012500	LT594506	307275	308177	3	0.00014232	0.00014232	PF3D7_0104000	Pf3D7_01_v3	175609	176376	0	0	1e-05			0.425537				0.000476768
PocGH01_02017800	PocGH01_02_v2	298302	300857	3	0.000302467	0.000302467	POWCR01_020012400	LT594506	301534	304102	6	0.000410735	0.000410735	PF3D7_0104100	Pf3D7_01_v3	177187	181825	48	0.00356339	0.00356339			1.35795				0.00427659
PocGH01_02017500	PocGH01_02_v2	278200	279645	3	0.000165809	0.000165809	POWCR01_020012100	LT594506	281077	282522	2	0.000114933	0.000114933	PF3D7_0104400	Pf3D7_01_v3	201354	204250	2	7.07064e-05	7.07064e-05			0.693165				0.000351448
PocGH01_02017400	PocGH01_02_v2	277012	277812	1	6.2422e-05	6.2422e-05	POWCR01_020012000	LT594506	279878	280678	1	5.428e-05	5.428e-05	PF3D7_0104500	Pf3D7_01_v3	204368	205612	3	0.000526716	0.000526716			0.869565				0.000643418
PocGH01_02017200	PocGH01_02_v2	269986	271944	7	0.000271593	0.000271593	POWCR01_020011800	LT594506	272760	274721	3	0.00016547	0.00016547	PF3D7_0104700	Pf3D7_01_v3	210870	213005	4	0.000394244	0.000394244			0.609257				0.000831307
PocGH01_02017100	PocGH01_02_v2	265602	267290	7	0.000494233	0.000494233	POWCR01_020011700	LT594506	268292	269998	3	0.000234941	0.000234941	PF3D7_0104800	Pf3D7_01_v3	215143	217616	1	4.13978e-05	4.13978e-05			0.475365				0.000770572
PocGH01_02016900	PocGH01_02_v2	261366	261794	2	0.0002331	0.0002331	POWCR01_020011600	LT594506	264003	264431	1	0.000198192	0.000198192	PF3D7_0105100	Pf3D7_01_v3	220727	221928	0	0	1e-05			0.850245				0.000431292
PocGH01_02016800	PocGH01_02_v2	259140	260828	1	2.96033e-05	2.96033e-05	POWCR01_020011500	LT594506	261756	263447	3	7.25353e-05	7.25353e-05	PF3D7_0105200	Pf3D7_01_v3	222086	224501	1	8.00731e-05	8.00731e-05			2.45024				0.000182212
PocGH01_02016700	PocGH01_02_v2	257107	257737	0	0	1e-05	POWCR01_020011400	LT594506	259709	260341	1	6.8686e-05	6.8686e-05	PF3D7_0105300	Pf3D7_01_v3	224638	226017	0	0	1e-05			6.8686				6.8686e-05
PocGH01_02016600	PocGH01_02_v2	254931	255615	1	0.000142242	0.000142242	POWCR01_020011300	LT594506	257531	258217	1	6.32871e-05	6.32871e-05	PF3D7_0105400	Pf3D7_01_v3	226036	227419	3	0.000435851	0.000435851			0.444926				0.00064138
PocGH01_02016500	PocGH01_02_v2	253006	254103	4	0.000182149	0.000182149	POWCR01_020011200	LT594506	255618	256715	0	0	1e-05	PF3D7_0105500	Pf3D7_01_v3	228485	229519	1	9.89548e-05	9.89548e-05			0.0549001				0.000281104
PocGH01_02016400	PocGH01_02_v2	247732	251861	10	0.000240584	0.000240584	POWCR01_020011100	LT594506	250386	254569	9	0.000207143	0.000207143	PF3D7_0105600	Pf3D7_01_v3	229943	234464	3	0.000108211	0.000108211			0.861001				0.000555938
PocGH01_02016100	PocGH01_02_v2	226371	227915	3	0.00012779	0.00012779	POWCR01_020010800	LT594506	227934	229478	4	0.000365231	0.000365231	PF3D7_0105900	Pf3D7_01_v3	253089	255771	7	0.000445352	0.000445352			2.85806				0.000938373
PocGH01_02015900	PocGH01_02_v2	220460	221611	2	0.000127983	0.000127983	POWCR01_020010600	LT594506	222068	223219	1	0.000140902	0.000140902	PF3D7_0106100	Pf3D7_01_v3	260105	262008	2	0.000155396	0.000155396			1.10094				0.000424281
PocGH01_02015800	PocGH01_02_v2	217805	218649	1	0.00021848	0.00021848	POWCR01_020010500	LT594506	219341	220186	1	4.91136e-05	4.91136e-05	PF3D7_0106200	Pf3D7_01_v3	262750	264323	4	0.000318114	0.000318114			0.224797				0.000585708
PocGH01_02015600	PocGH01_02_v2	208687	209868	3	0.000158407	0.000158407	POWCR01_020010300	LT594506	209930	211105	1	6.90182e-05	6.90182e-05	PF3D7_0106400	Pf3D7_01_v3	272296	273701	3	0.000283281	0.000283281			0.435702				0.000510706
PocGH01_02015100	PocGH01_02_v2	189960	191912	12	0.000365808	0.000365808	POWCR01_020009900	LT594506	190306	192309	4	0.000148977	0.000148977	PF3D7_0106900	Pf3D7_01_v3	289849	292802	6	0.000265811	0.000265811			0.407255				0.000780596
PocGH01_02014900	PocGH01_02_v2	185515	186954	3	0.000668671	0.000668671	POWCR01_020009700	LT594506	185735	187174	5	0.000346988	0.000346988	PF3D7_0107100	Pf3D7_01_v3	295177	296959	2	0.000114883	0.000114883			0.518922				0.00113054
PocGH01_02014400	PocGH01_02_v2	152795	154129	14	0.000524345	0.000524345	POWCR01_020009100	LT594506	153277	154611	2	0.000356823	0.000356823	PF3D7_0107700	Pf3D7_01_v3	320168	321508	1	7.63745e-05	7.63745e-05			0.680512				0.000957542
PocGH01_02014100	PocGH01_02_v2	144903	146160	4	0.000230339	0.000230339	POWCR01_020008800	LT594506	145037	146345	2	6.34856e-05	6.34856e-05	PF3D7_0108000	Pf3D7_01_v3	328171	329995	1	0.000149652	0.000149652			0.275618				0.000443477
PocGH01_02014000	PocGH01_02_v2	141854	143869	3	9.79345e-05	9.79345e-05	POWCR01_020008700	LT594506	141992	144004	6	0.000207374	0.000207374	PF3D7_0108100	Pf3D7_01_v3	330597	332834	3	0.00013729	0.00013729			2.11748				0.000442599
PocGH01_02013800	PocGH01_02_v2	127381	129940	7	0.000279959	0.000279959	POWCR01_020008500	LT594506	127197	129632	9	0.000244331	0.000244331	PF3D7_0108400	Pf3D7_01_v3	344373	347320	2	0.000131246	0.000131246			0.872739				0.000655536
PocGH01_02013100	PocGH01_02_v2	103273	103989	8	0.00055438	0.00055438	POWCR01_020007900	LT594506	102221	102937	2	0.000328878	0.000328878	PF3D7_0109200	Pf3D7_01_v3	369251	370907	1	0.000116751	0.000116751			0.593236				0.00100001
PocGH01_02013000	PocGH01_02_v2	100986	102150	16	0.00119401	0.00119401	POWCR01_020007800	LT594506	99898	101592	2	8.6668e-05	8.6668e-05	PF3D7_0109300	Pf3D7_01_v3	371146	373063	3	0.000249193	0.000249193			0.0725857				0.00152987
PocGH01_02012800	PocGH01_02_v2	96894	97633	4	0.000620236	0.000620236	POWCR01_020007600	LT594506	96092	96829	2	0.000219995	0.000219995	PF3D7_0109500	Pf3D7_01_v3	376164	377704	0	0	1e-05			0.354696				0.000840231
PocGH01_02012700	PocGH01_02_v2	95399	96115	3	0.000341523	0.000341523	POWCR01_020007500	LT594506	94524	95292	2	0.000252623	0.000252623	PF3D7_0109600	Pf3D7_01_v3	377795	378599	2	0.00055132	0.00055132			0.739695				0.00114547
PocGH01_02012600	PocGH01_02_v2	94020	94843	0	0	1e-05	POWCR01_020007400	LT594506	92984	93814	5	0.000560468	0.000560468	PF3D7_0109700	Pf3D7_01_v3	378653	380086	2	0.000142843	0.000142843			56.0468				0.000703311
PocGH01_02012500	PocGH01_02_v2	91268	92926	1	5.87317e-05	5.87317e-05	POWCR01_020007300	LT594506	90162	91820	1	2.5044e-05	2.5044e-05	PF3D7_0109800	Pf3D7_01_v3	380254	382568	3	0.000172049	0.000172049			0.426414				0.000255825
PocGH01_02012200	PocGH01_02_v2	84047	84763	2	0.000205629	0.000205629	POWCR01_020007000	LT594506	82567	83283	3	0.000218455	0.000218455	PF3D7_0110000	Pf3D7_01_v3	388192	389559	4	0.000732034	0.000732034			1.06237				0.00115612
PocGH01_02012000	PocGH01_02_v2	80114	80533	2	0.000451877	0.000451877	POWCR01_020006800	LT594506	78573	78992	0	0	1e-05	PF3D7_0110200	Pf3D7_01_v3	392323	393620	1	7.89046e-05	7.89046e-05			0.0221299				0.000530782
PocGH01_02011900	PocGH01_02_v2	78582	79464	14	0.00108976	0.00108976	POWCR01_020006700	LT594506	77036	77918	2	0.000306549	0.000306549	PF3D7_0110400	Pf3D7_01_v3	393695	395222	3	0.000201083	0.000201083			0.2813				0.00159739
PocGH01_02011400	PocGH01_02_v2	54898	55521	4	0.000372212	0.000372212	POWCR01_020006200	LT594506	51940	52563	0	0	1e-05	PF3D7_0110900	Pf3D7_01_v3	419727	420942	0	0	1e-05			0.0268664				0.000372212
PocGH01_02010800	PocGH01_02_v2	34417	35205	2	0.000123508	0.000123508	POWCR01_020005600	LT594506	30810	31598	1	0.000471458	0.000471458	PF3D7_0111600	Pf3D7_01_v3	442380	443473	2	0.000187236	0.000187236			3.81723				0.000782202
PocGH01_02010500	PocGH01_02_v2	27148	27613	0	0	1e-05	POWCR01_020005300	LT594506	23392	23868	0	0	1e-05	PF3D7_0111900	Pf3D7_01_v3	449966	450646	0	0	1e-05			1				0
PocGH01_02010400	PocGH01_02_v2	24412	27009	12	0.000658372	0.000658372	POWCR01_020005200	LT594506	20666	23254	1	3.28405e-05	3.28405e-05	PF3D7_0112000	Pf3D7_01_v3	450831	453195	1	8.17998e-05	8.17998e-05			0.0498814				0.000773012
PocGH01_02010300	PocGH01_02_v2	22237	22734	0	0	1e-05	POWCR01_020005100	LT594506	18511	19008	1	8.73057e-05	8.73057e-05	PF3D7_0112100	Pf3D7_01_v3	454847	455338	0	0	1e-05			8.73057				8.73057e-05
PocGH01_04026600	PocGH01_04_v2	647570	648994	5	0.000208727	0.000208727	POWCR01_040022100	LT594508	722074	723498	2	0.000113921	0.000113921	PF3D7_0203200	Pf3D7_02_v3	157937	159891	4	0.00033179	0.00033179			0.545789				0.000654438
PocGH01_04026400	PocGH01_04_v2	644313	645243	9	0.00122297	0.00122297	POWCR01_040021900	LT594508	718771	719701	4	0.000352947	0.000352947	PF3D7_0203400	Pf3D7_02_v3	161491	163864	2	0.000244469	0.000244469			0.288598				0.00182039
PocGH01_04026200	PocGH01_04_v2	638790	640316	2	9.65527e-05	9.65527e-05	POWCR01_040021700	LT594508	713198	714730	1	5.54626e-05	5.54626e-05	PF3D7_0203600	Pf3D7_02_v3	165912	168559	5	0.000498511	0.000498511			0.574428				0.000650526
PocGH01_04025800	PocGH01_04_v2	624774	627314	4	0.000166014	0.000166014	POWCR01_040021300	LT594508	698616	701304	5	0.000247572	0.000247572	PF3D7_0204000	Pf3D7_02_v3	178955	181941	5	0.000377168	0.000377168			1.49127				0.000790754
PocGH01_04025700	PocGH01_04_v2	617827	623694	12	0.000131967	0.000131967	POWCR01_040021200	LT594508	691716	697535	15	0.000211833	0.000211833	PF3D7_0204100	Pf3D7_02_v3	181749	189877	9	0.000221184	0.000221184			1.6052				0.000564984
PocGH01_04025600	PocGH01_04_v2	611967	613703	6	0.000431089	0.000431089	POWCR01_040021100	LT594508	685390	687250	3	0.000299577	0.000299577	PF3D7_0204200	Pf3D7_02_v3	192755	194248	0	0	1e-05			0.694931				0.000730666
PocGH01_04025500	PocGH01_04_v2	609235	611115	11	0.000387839	0.000387839	POWCR01_040021000	LT594508	682756	684642	2	8.80716e-05	8.80716e-05	PF3D7_0204300	Pf3D7_02_v3	194272	197151	1	0.00011854	0.00011854			0.227083				0.000594451
PocGH01_04025300	PocGH01_04_v2	606169	607416	2	0.000118138	0.000118138	POWCR01_040020900	LT594508	679571	680830	0	0	1e-05	PF3D7_0204500	Pf3D7_02_v3	198353	199613	6	0.00169659	0.00169659			0.0846468				0.00181473
PocGH01_04025200	PocGH01_04_v2	601287	604259	12	0.000367865	0.000367865	POWCR01_040020800	LT594508	674765	677665	5	0.000191522	0.000191522	PF3D7_0204600	Pf3D7_02_v3	199889	204454	7	0.000351725	0.000351725			0.520631				0.000911112
PocGH01_04025100	PocGH01_04_v2	598453	599964	0	0	1e-05	POWCR01_040020700	LT594508	671718	673229	0	0	1e-05	PF3D7_0204700	Pf3D7_02_v3	204784	207425	3	0.000116296	0.000116296			1				0.000116296
PocGH01_04025000	PocGH01_04_v2	594218	595309	1	0.000450831	0.000450831	POWCR01_040020600	LT594508	667253	668344	2	7.78671e-05	7.78671e-05	PF3D7_0204800	Pf3D7_02_v3	209149	211029	3	0.000211745	0.000211745			0.172719				0.000740443
PocGH01_04024600	PocGH01_04_v2	584165	585391	7	0.000292901	0.000292901	POWCR01_040020200	LT594508	656985	658143	2	0.000136746	0.000136746	PF3D7_0205200	Pf3D7_02_v3	217882	218907	1	9.98228e-05	9.98228e-05			0.466868				0.00052947
PocGH01_04024400	PocGH01_04_v2	578729	580090	19	0.000697504	0.000697504	POWCR01_040020000	LT594508	651591	652952	0	0	1e-05	PF3D7_0205400	Pf3D7_02_v3	222830	225455	0	0	1e-05			0.0143368				0.000697504
PocGH01_04024300	PocGH01_04_v2	577679	578298	2	0.000314309	0.000314309	POWCR01_040019900	LT594508	650493	651107	1	6.75637e-05	6.75637e-05	PF3D7_0205500	Pf3D7_02_v3	225212	226438	3	0.000389529	0.000389529			0.214959				0.000771402
PocGH01_04024000	PocGH01_04_v2	569650	570420	2	0.000129702	0.000129702	POWCR01_040019600	LT594508	642372	643177	2	0.000159432	0.000159432	PF3D7_0205800	Pf3D7_02_v3	232642	233918	1	8.02022e-05	8.02022e-05			1.22922				0.000369336
PocGH01_04023900	PocGH01_04_v2	563959	567544	6	0.000135856	0.000135856	POWCR01_040019500	LT594508	636561	640226	6	0.000236143	0.000236143	PF3D7_0205900	Pf3D7_02_v3	234461	239124	6	0.000131756	0.000131756			1.73819				0.000503755
PocGH01_04023100	PocGH01_04_v2	526953	528167	9	0.000778914	0.000778914	POWCR01_040018600	LT594508	595875	596693	2	0.00014751	0.00014751	PF3D7_0206900	Pf3D7_02_v3	274946	276712	9	0.000669779	0.000669779			0.189379				0.0015962
PocGH01_04022800	PocGH01_04_v2	513131	513643	1	0.000359874	0.000359874	POWCR01_040018400	LT594508	583683	584195	0	0	1e-05	PF3D7_0207200	Pf3D7_02_v3	287423	288941	5	0.000644281	0.000644281			0.0277875				0.00100416
PocGH01_04021800	PocGH01_04_v2	464814	465758	6	0.000306735	0.000306735	POWCR01_040017500	LT594508	533603	534532	0	0	1e-05	PF3D7_0208200	Pf3D7_02_v3	335421	337000	1	6.48217e-05	6.48217e-05			0.0326014				0.000371557
PocGH01_04021700	PocGH01_04_v2	459374	463925	29	0.000482762	0.000482762	POWCR01_040017400	LT594508	527856	532439	11	0.000253359	0.000253359	PF3D7_0208300	Pf3D7_02_v3	337310	343223	9	0.000259047	0.000259047			0.524811				0.000995168
PocGH01_04021600	PocGH01_04_v2	453264	459185	35	0.000427798	0.000427798	POWCR01_040017300	LT594508	521902	527658	17	0.000299957	0.000299957	PF3D7_0208400	Pf3D7_02_v3	342081	351139	7	7.91398e-05	7.91398e-05			0.701165				0.000806895
PocGH01_04021500	PocGH01_04_v2	448727	449642	5	0.000711007	0.000711007	POWCR01_040017200	LT594508	516928	517851	0	0	1e-05	PF3D7_0208500	Pf3D7_02_v3	351650	354043	1	4.27812e-05	4.27812e-05			0.0140646				0.000753788
PocGH01_04021300	PocGH01_04_v2	444006	445691	7	0.00050978	0.00050978	POWCR01_040017000	LT594508	512195	513874	0	0	1e-05	PF3D7_0208700	Pf3D7_02_v3	356196	358035	3	0.000166986	0.000166986			0.0196163				0.000676766
PocGH01_04021000	PocGH01_04_v2	425273	433126	21	0.000322895	0.000322895	POWCR01_040016700	LT594508	493088	500941	8	0.000194494	0.000194494	PF3D7_0209000	Pf3D7_02_v3	369351	380156	30	0.000593949	0.000593949			0.602344				0.00111134
PocGH01_04020800	PocGH01_04_v2	418405	420243	3	8.15661e-05	8.15661e-05	POWCR01_040016500	LT594508	485313	485671	0	0	1e-05	PF3D7_0209200	Pf3D7_02_v3	384529	386885	1	4.34528e-05	4.34528e-05			0.1226				0.000125019
PocGH01_04020700	PocGH01_04_v2	417031	417914	1	0.000110222	0.000110222	POWCR01_040016400	LT594508	483830	484368	0	0	1e-05	PF3D7_0209300	Pf3D7_02_v3	386930	388236	1	7.83613e-05	7.83613e-05			0.090726				0.000188583
PocGH01_04020600	PocGH01_04_v2	414736	416809	9	0.000418609	0.000418609	POWCR01_040016300	LT594508	481451	483616	6	0.000361776	0.000361776	PF3D7_0209400	Pf3D7_02_v3	388216	391107	2	7.08286e-05	7.08286e-05			0.864234				0.000851214
PocGH01_04020400	PocGH01_04_v2	406313	410537	22	0.000507079	0.000507079	POWCR01_040016100	LT594508	472497	476988	15	0.00020565	0.00020565	PF3D7_0209600	Pf3D7_02_v3	393969	399286	1	1.92588e-05	1.92588e-05			0.405558				0.000731988
PocGH01_04020200	PocGH01_04_v2	400214	401783	3	9.55414e-05	9.55414e-05	POWCR01_040015900	LT594508	466153	467748	5	0.000158635	0.000158635	PF3D7_0209800	Pf3D7_02_v3	403095	406706	0	0	1e-05			1.66038				0.000254176
PocGH01_04020100	PocGH01_04_v2	395377	395625	0	0	1e-05	POWCR01_040015800	LT594508	461373	461621	0	0	1e-05	PF3D7_0210000	Pf3D7_02_v3	409983	411199	2	0.000308573	0.000308573			1				0.000308573
PocGH01_04019700	PocGH01_04_v2	378650	379540	4	0.000384184	0.000384184	POWCR01_040015400	LT594508	444727	445626	3	0.000274877	0.000274877	PF3D7_0210400	Pf3D7_02_v3	425599	427108	4	0.000271307	0.000271307			0.715483				0.000930368
PocGH01_04019600	PocGH01_04_v2	374383	378093	9	0.000382439	0.000382439	POWCR01_040015300	LT594508	440440	444162	9	0.000209959	0.000209959	PF3D7_0210500	Pf3D7_02_v3	427161	431611	5	0.000115051	0.000115051			0.549				0.000707449
PocGH01_04019100	PocGH01_04_v2	348106	351423	9	0.000205567	0.000205567	POWCR01_040014800	LT594508	414101	417418	3	5.12516e-05	5.12516e-05	PF3D7_0211100	Pf3D7_02_v3	451526	455367	5	0.000180679	0.000180679			0.249318				0.000437498
PocGH01_04018900	PocGH01_04_v2	344228	345954	3	0.000201221	0.000201221	POWCR01_040014600	LT594508	410260	411989	6	0.000213952	0.000213952	PF3D7_0211300	Pf3D7_02_v3	456907	458616	1	5.98937e-05	5.98937e-05			1.06327				0.000475067
PocGH01_04018700	PocGH01_04_v2	334272	338330	11	0.000202467	0.000202467	POWCR01_040014400	LT594508	400033	404232	11	0.00030574	0.00030574	PF3D7_0211500	Pf3D7_02_v3	463147	467352	3	0.000208332	0.000208332			1.51007				0.000716539
PocGH01_04018500	PocGH01_04_v2	329394	330023	1	0.000470085	0.000470085	POWCR01_040014200	LT594508	395307	395936	1	6.90131e-05	6.90131e-05	PF3D7_0211600	Pf3D7_02_v3	467682	468518	1	0.000530242	0.000530242			0.14681				0.00106934
PocGH01_04018400	PocGH01_04_v2	324498	327575	21	0.000469048	0.000469048	POWCR01_040014100	LT594508	390440	393523	5	8.33372e-05	8.33372e-05	PF3D7_0211700	Pf3D7_02_v3	469408	474167	17	0.000750684	0.000750684			0.177673				0.00130307
PocGH01_04018200	PocGH01_04_v2	319081	320727	2	0.000115212	0.000115212	POWCR01_040013900	LT594508	384958	386767	7	0.000365121	0.000365121	PF3D7_0211900	Pf3D7_02_v3	477189	479816	3	0.000195401	0.000195401			3.16912				0.000675734
PocGH01_04018100	PocGH01_04_v2	316725	318183	3	0.000160827	0.000160827	POWCR01_040013800	LT594508	382790	384243	2	5.9805e-05	5.9805e-05	PF3D7_0212000	Pf3D7_02_v3	479683	481854	5	0.000424385	0.000424385			0.371859				0.000645017
PocGH01_04017500	PocGH01_04_v2	278471	279655	3	0.000206643	0.000206643	POWCR01_040013200	LT594508	343340	344529	5	0.00044412	0.00044412	PF3D7_0212600	Pf3D7_02_v3	522339	524405	0	0	1e-05			2.14921				0.000650763
PocGH01_04017400	PocGH01_04_v2	276765	277853	15	0.000732264	0.000732264	POWCR01_040013100	LT594508	341602	342690	0	0	1e-05	PF3D7_0212700	Pf3D7_02_v3	524470	526067	2	0.000128183	0.000128183			0.0136563				0.000860447
PocGH01_04016700	PocGH01_04_v2	261180	262858	4	0.000449012	0.000449012	POWCR01_040012600	LT594508	329149	330869	2	9.88078e-05	9.88078e-05	PF3D7_0213400	Pf3D7_02_v3	540403	543807	3	0.000207209	0.000207209			0.220056				0.000755029
PocGH01_04016400	PocGH01_04_v2	247369	248007	1	7.82473e-05	7.82473e-05	POWCR01_040012300	LT594508	314669	315422	2	0.000207635	0.000207635	PF3D7_0213700	Pf3D7_02_v3	556774	558250	1	0.00023114	0.00023114			2.65357				0.000517022
PocGH01_04016300	PocGH01_04_v2	243860	245863	7	0.000241824	0.000241824	POWCR01_040012200	LT594508	311070	313132	1	2.01394e-05	2.01394e-05	PF3D7_0213800	Pf3D7_02_v3	558585	560594	3	0.000173386	0.000173386			0.0832812				0.000435349
PocGH01_04015900	PocGH01_04_v2	228396	229169	1	0.000125886	0.000125886	POWCR01_040011800	LT594508	295138	295914	1	5.34755e-05	5.34755e-05	PF3D7_0214200	Pf3D7_02_v3	574898	576521	0	0	1e-05			0.424793				0.000179361
PocGH01_04015700	PocGH01_04_v2	220968	222961	3	9.64527e-05	9.64527e-05	POWCR01_040011600	LT594508	287395	289282	1	2.30287e-05	2.30287e-05	PF3D7_0214400	Pf3D7_02_v3	586717	589640	0	0	1e-05			0.238756				0.000119481
PocGH01_04015600	PocGH01_04_v2	219161	220078	3	0.000215072	0.000215072	POWCR01_040011500	LT594508	285139	286059	2	0.000184634	0.000184634	PF3D7_0214500	Pf3D7_02_v3	590110	591752	0	0	1e-05			0.858475				0.000399706
PocGH01_04015300	PocGH01_04_v2	202021	206024	53	0.000800181	0.000800181	POWCR01_040011200	LT594508	269431	273477	8	0.000210348	0.000210348	PF3D7_0214800	Pf3D7_02_v3	603261	609873	7	0.000235753	0.000235753			0.262876				0.00124628
PocGH01_04015000	PocGH01_04_v2	188622	190851	6	0.000234018	0.000234018	POWCR01_040010900	LT594508	253282	255557	5	0.000235612	0.000235612	PF3D7_0215100	Pf3D7_02_v3	622029	624953	1	0.000175074	0.000175074			1.00681				0.000644704
PocGH01_04014900	PocGH01_04_v2	185749	186480	0	0	1e-05	POWCR01_040010800	LT594508	250416	251147	0	0	1e-05	PF3D7_0215200	Pf3D7_02_v3	625082	627710	2	5.89767e-05	5.89767e-05			1				5.89767e-05
PocGH01_04014400	PocGH01_04_v2	164652	167153	5	0.000137838	0.000137838	POWCR01_040010300	LT594508	228694	231354	6	0.000141251	0.000141251	PF3D7_0215800	Pf3D7_02_v3	650472	653693	2	0.000169531	0.000169531			1.02476				0.00044862
PocGH01_04014300	PocGH01_04_v2	161146	163098	5	0.000286938	0.000286938	POWCR01_040010200	LT594508	225412	227107	5	0.00028826	0.00028826	PF3D7_0215900	Pf3D7_02_v3	654918	656840	1	0.000266298	0.000266298			1.00461				0.000841496
PocGH01_04014100	PocGH01_04_v2	150781	153983	14	0.000299444	0.000299444	POWCR01_040010000	LT594508	214132	217580	11	0.000316629	0.000316629	PF3D7_0216100	Pf3D7_02_v3	664805	668532	11	0.000558611	0.000558611			1.05739				0.00117468
PocGH01_04014000	PocGH01_04_v2	149134	149896	1	0.000403319	0.000403319	POWCR01_040009900	LT594508	212499	213261	0	0	1e-05	PF3D7_0216200	Pf3D7_02_v3	668745	670058	1	7.79438e-05	7.79438e-05			0.0247943				0.000481263
PocGH01_04013900	PocGH01_04_v2	144570	148313	11	0.000210251	0.000210251	POWCR01_040009800	LT594508	208077	211652	2	0.000104835	0.000104835	PF3D7_0216300	Pf3D7_02_v3	670210	675095	8	0.000204958	0.000204958			0.498618				0.000520044
PocGH01_04013800	PocGH01_04_v2	140937	143033	5	0.000209701	0.000209701	POWCR01_040009700	LT594508	204433	206529	1	1.98129e-05	1.98129e-05	PF3D7_0216400	Pf3D7_02_v3	675368	678010	3	0.000271255	0.000271255			0.0944817				0.000500769
PocGH01_04013600	PocGH01_04_v2	129841	131703	6	0.00018375	0.00018375	POWCR01_040009500	LT594508	192505	194370	0	0	1e-05	PF3D7_0216600	Pf3D7_02_v3	685475	689382	7	0.000346537	0.000346537			0.0544218				0.000530287
PocGH01_04013300	PocGH01_04_v2	115933	117384	2	0.000127163	0.000127163	POWCR01_040009200	LT594508	178667	180127	5	0.00037571	0.00037571	PF3D7_0216900	Pf3D7_02_v3	701245	702894	1	0.000117246	0.000117246			2.95455				0.000620119
PocGH01_04013100	PocGH01_04_v2	108737	110371	7	0.000214067	0.000214067	POWCR01_040009000	LT594508	171110	172774	1	9.28513e-05	9.28513e-05	PF3D7_0217100	Pf3D7_02_v3	707101	709839	4	0.000257593	0.000257593			0.433749				0.000564511
PocGH01_04013000	PocGH01_04_v2	104854	108582	4	0.000219348	0.000219348	POWCR01_040008900	LT594508	167186	170905	12	0.00018338	0.00018338	PF3D7_0217200	Pf3D7_02_v3	709474	715607	11	0.000293122	0.000293122			0.836023				0.00069585
PocGH01_04012600	PocGH01_04_v2	89674	95374	10	0.000116954	0.000116954	POWCR01_040008500	LT594508	151339	157157	12	0.000207896	0.000207896	PF3D7_0217600	Pf3D7_02_v3	723183	730639	8	0.000202965	0.000202965			1.77759				0.000527815
PocGH01_04012500	PocGH01_04_v2	87301	88657	0	0	1e-05	POWCR01_040008400	LT594508	148906	150295	4	0.000463658	0.000463658	PF3D7_0217700	Pf3D7_02_v3	731101	733231	2	0.000176224	0.000176224			46.3658				0.000639882
PocGH01_04012400	PocGH01_04_v2	85184	85507	0	0	1e-05	POWCR01_040008300	LT594508	146635	146958	0	0	1e-05	PF3D7_0217800	Pf3D7_02_v3	733477	734855	2	0.00014854	0.00014854			1				0.00014854
PocGH01_04012200	PocGH01_04_v2	79606	80598	1	5.03525e-05	5.03525e-05	POWCR01_040008100	LT594508	140996	141988	3	0.000131354	0.000131354	PF3D7_0218000	Pf3D7_02_v3	738216	740285	1	4.94774e-05	4.94774e-05			2.60869				0.000231184
PocGH01_04012100	PocGH01_04_v2	76539	78079	7	0.000223826	0.000223826	POWCR01_040008000	LT594508	137872	139438	7	0.0004045	0.0004045	PF3D7_0218100	Pf3D7_02_v3	740884	742775	3	0.000162397	0.000162397			1.80721				0.000790723
PocGH01_04011800	PocGH01_04_v2	65491	67050	7	0.000254767	0.000254767	POWCR01_040007700	LT594508	126234	127796	0	0	1e-05	PF3D7_0218400	Pf3D7_02_v3	749749	751772	4	0.000202408	0.000202408			0.0392516				0.000457175
PocGH01_04011500	PocGH01_04_v2	53738	55514	14	0.000485015	0.000485015	POWCR01_040007400	LT594508	114282	116064	4	0.000210794	0.000210794	PF3D7_0218700	Pf3D7_02_v3	762841	765517	1	3.82586e-05	3.82586e-05			0.434613				0.000734068
PocGH01_04011100	PocGH01_04_v2	46738	48069	3	0.000148225	0.000148225	POWCR01_040007000	LT594508	107273	108604	0	0	1e-05	PF3D7_0219100	Pf3D7_02_v3	769194	771126	3	0.000253146	0.000253146			0.067465				0.000401371
PocGH01_04010900	PocGH01_04_v2	43596	43964	3	0.000535057	0.000535057	POWCR01_040006900	LT594508	104126	104494	0	0	1e-05	PF3D7_0219300	Pf3D7_02_v3	773171	774191	1	0.000100312	0.000100312			0.0186896				0.000635369
PocGH01_04010800	PocGH01_04_v2	41067	41525	0	0	1e-05	POWCR01_040006800	LT594508	101628	102086	0	0	1e-05	PF3D7_0219400	Pf3D7_02_v3	774447	776838	2	0.000209327	0.000209327			1				0.000209327
PocGH01_04010600	PocGH01_04_v2	34384	37143	5	0.000107767	0.000107767	POWCR01_040006600	LT594508	94913	97672	3	0.00010327	0.00010327	PF3D7_0219600	Pf3D7_02_v3	778816	782444	4	0.000194419	0.000194419			0.958271				0.000405456
PocGH01_08043400	PocGH01_08_v2	1396058	1400128	17	0.00049226	0.00049226	POWCR01_080041700	LT594512	1621358	1625479	5	7.97015e-05	7.97015e-05	PF3D7_0304800	Pf3D7_03_v3	226915	231648	4	0.000105769	0.000105769			0.161909				0.000677731
PocGH01_08043300	PocGH01_08_v2	1394942	1395460	1	0.000187738	0.000187738	POWCR01_080041600	LT594512	1620256	1620855	0	0	1e-05	PF3D7_0304900	Pf3D7_03_v3	231447	232745	4	0.000315376	0.000315376			0.0532657				0.000503114
PocGH01_08043200	PocGH01_08_v2	1391804	1393157	4	0.000494262	0.000494262	POWCR01_080041500	LT594512	1617199	1618554	7	0.000373409	0.000373409	PF3D7_0305000	Pf3D7_03_v3	233621	235461	3	0.000166896	0.000166896			0.755488				0.00103457
PocGH01_08042800	PocGH01_08_v2	1366733	1367442	0	0	1e-05	POWCR01_080041100	LT594512	1591610	1592349	0	0	1e-05	PF3D7_0305400	Pf3D7_03_v3	259959	261372	1	0.000281678	0.000281678			1				0.000281678
PocGH01_08042500	PocGH01_08_v2	1349189	1350359	2	0.000166415	0.000166415	POWCR01_080040800	LT594512	1573631	1574806	1	6.90182e-05	6.90182e-05	PF3D7_0305700	Pf3D7_03_v3	278771	280588	3	0.000219083	0.000219083			0.414735				0.000454516
PocGH01_08042400	PocGH01_08_v2	1343514	1346339	11	0.000493132	0.000493132	POWCR01_080040700	LT594512	1567856	1570672	8	0.000326923	0.000326923	PF3D7_0305800	Pf3D7_03_v3	281916	285260	3	0.000231338	0.000231338			0.662952				0.00105139
PocGH01_08042300	PocGH01_08_v2	1342616	1343122	3	0.000826885	0.000826885	POWCR01_080040600	LT594512	1566915	1567421	2	0.000405911	0.000405911	PF3D7_0305900	Pf3D7_03_v3	285291	286154	2	0.000342448	0.000342448			0.490892				0.00157524
PocGH01_08042200	PocGH01_08_v2	1340941	1341351	1	0.000121655	0.000121655	POWCR01_080040500	LT594512	1565430	1565840	0	0	1e-05	PF3D7_0306000	Pf3D7_03_v3	286241	287345	1	9.26862e-05	9.26862e-05			0.0821997				0.000214341
PocGH01_08042000	PocGH01_08_v2	1332002	1334061	9	0.0006236	0.0006236	POWCR01_080040300	LT594512	1555862	1558033	1	3.73677e-05	3.73677e-05	PF3D7_0306200	Pf3D7_03_v3	291924	295013	4	0.000162042	0.000162042			0.0599225				0.00082301
PocGH01_08041800	PocGH01_08_v2	1326879	1328792	15	0.000514023	0.000514023	POWCR01_080040100	LT594512	1550368	1552287	7	0.000312067	0.000312067	PF3D7_0306400	Pf3D7_03_v3	297490	300880	6	0.000295746	0.000295746			0.607107				0.00112184
PocGH01_08041600	PocGH01_08_v2	1324377	1324634	0	0	1e-05	POWCR01_080039800	LT594512	1547065	1547322	0	0	1e-05	PF3D7_0306600	Pf3D7_03_v3	302501	303423	1	0.00043152	0.00043152			1				0.00043152
PocGH01_08041400	PocGH01_08_v2	1319693	1321291	27	0.000873944	0.000873944	POWCR01_080039700	LT594512	1542231	1543829	0	0	1e-05	PF3D7_0306800	Pf3D7_03_v3	305320	308017	4	0.000295251	0.000295251			0.0114424				0.0011692
PocGH01_08041100	PocGH01_08_v2	1310842	1312093	8	0.000395265	0.000395265	POWCR01_080039400	LT594512	1532666	1533962	2	9.46196e-05	9.46196e-05	PF3D7_0307200	Pf3D7_03_v3	314714	316835	2	9.65299e-05	9.65299e-05			0.239383				0.000586415
PocGH01_08041000	PocGH01_08_v2	1306044	1307483	24	0.00107853	0.00107853	POWCR01_080039300	LT594512	1527816	1529255	1	3.01932e-05	3.01932e-05	PF3D7_0307300	Pf3D7_03_v3	318804	320336	4	0.000497356	0.000497356			0.0279948				0.00160608
PocGH01_08040900	PocGH01_08_v2	1303534	1304601	2	0.000182464	0.000182464	POWCR01_080039200	LT594512	1525256	1526320	1	4.08247e-05	4.08247e-05	PF3D7_0307400	Pf3D7_03_v3	320628	322215	1	6.44951e-05	6.44951e-05			0.223741				0.000287784
PocGH01_08040500	PocGH01_08_v2	1287493	1289391	3	0.000153927	0.000153927	POWCR01_080038900	LT594512	1508883	1510781	3	9.05638e-05	9.05638e-05	PF3D7_0307800	Pf3D7_03_v3	336191	339907	4	0.000110216	0.000110216			0.588356				0.000354707
PocGH01_08040300	PocGH01_08_v2	1272250	1273650	2	0.000222369	0.000222369	POWCR01_080038700	LT594512	1493384	1494778	3	0.000396959	0.000396959	PF3D7_0308000	Pf3D7_03_v3	353058	355573	4	0.000330177	0.000330177			1.78514				0.000949505
PocGH01_08040200	PocGH01_08_v2	1265522	1270585	17	0.000287353	0.000287353	POWCR01_080038600	LT594512	1486534	1491648	16	0.000300418	0.000300418	PF3D7_0308100	Pf3D7_03_v3	355867	361936	24	0.000848798	0.000848798			1.04547				0.00143657
PocGH01_08040100	PocGH01_08_v2	1262851	1264689	16	0.000459444	0.000459444	POWCR01_080038500	LT594512	1484123	1485977	2	4.68768e-05	4.68768e-05	PF3D7_0308200	Pf3D7_03_v3	361623	365130	12	0.000836654	0.000836654			0.102029				0.00134297
PocGH01_08040000	PocGH01_08_v2	1260429	1261199	4	0.000656823	0.000656823	POWCR01_080038400	LT594512	1481611	1482381	4	0.00033334	0.00033334	PF3D7_0308300	Pf3D7_03_v3	365177	366948	5	0.000552293	0.000552293			0.507504				0.00154246
PocGH01_08039700	PocGH01_08_v2	1253001	1254497	34	0.0011356	0.0011356	POWCR01_080038100	LT594512	1474149	1475645	1	5.42178e-05	5.42178e-05	PF3D7_0308600	Pf3D7_03_v3	371933	374911	2	6.87601e-05	6.87601e-05			0.0477437				0.00125858
PocGH01_08039600	PocGH01_08_v2	1249406	1250947	7	0.000226978	0.000226978	POWCR01_080038000	LT594512	1470516	1472063	1	5.49252e-05	5.49252e-05	PF3D7_0308700	Pf3D7_03_v3	375388	377772	1	4.29426e-05	4.29426e-05			0.241985				0.000324846
PocGH01_08039500	PocGH01_08_v2	1247597	1248043	0	0	1e-05	POWCR01_080037900	LT594512	1468689	1469140	1	0.000359112	0.000359112	PF3D7_0308800	Pf3D7_03_v3	377774	378857	2	0.000188963	0.000188963			35.9112				0.000548075
PocGH01_08039400	PocGH01_08_v2	1242957	1246817	14	0.000285947	0.000285947	POWCR01_080037800	LT594512	1463882	1467793	8	0.000131393	0.000131393	PF3D7_0308900	Pf3D7_03_v3	378896	383721	4	0.000167419	0.000167419			0.459501				0.000584759
PocGH01_08039300	PocGH01_08_v2	1239671	1241693	1	4.81641e-05	4.81641e-05	POWCR01_080037700	LT594512	1460416	1462804	5	0.000136721	0.000136721	PF3D7_0309000	Pf3D7_03_v3	383878	387313	2	5.96148e-05	5.96148e-05			2.83865				0.0002445
PocGH01_08039000	PocGH01_08_v2	1225930	1228230	2	0.000122578	0.000122578	POWCR01_080037400	LT594512	1446389	1448728	6	0.000296938	0.000296938	PF3D7_0309300	Pf3D7_03_v3	397397	401232	4	0.000272925	0.000272925			2.42244				0.000692441
PocGH01_08038900	PocGH01_08_v2	1221296	1223902	6	0.000231651	0.000231651	POWCR01_080037300	LT594512	1441644	1444274	6	0.000175903	0.000175903	PF3D7_0309500	Pf3D7_03_v3	401933	405904	4	0.000146115	0.000146115			0.759345				0.000553669
PocGH01_08038600	PocGH01_08_v2	1213552	1215618	14	0.000621693	0.000621693	POWCR01_080037000	LT594512	1433683	1435742	5	0.000284239	0.000284239	PF3D7_0309800	Pf3D7_03_v3	411588	414117	3	0.000188914	0.000188914			0.457202				0.00109485
PocGH01_08038400	PocGH01_08_v2	1206467	1207349	2	0.00027151	0.00027151	POWCR01_080036800	LT594512	1426826	1427703	4	0.000722025	0.000722025	PF3D7_0310000	Pf3D7_03_v3	420417	421877	3	0.000724382	0.000724382			2.65929				0.00171792
PocGH01_08038000	PocGH01_08_v2	1177069	1180188	10	0.000396231	0.000396231	POWCR01_080036400	LT594512	1396874	1400070	7	0.000224261	0.000224261	PF3D7_0310400	Pf3D7_03_v3	447468	451552	6	0.000172717	0.000172717			0.565985				0.000793209
PocGH01_08037600	PocGH01_08_v2	1164959	1165288	2	0.0010878	0.0010878	POWCR01_080035900	LT594512	1383965	1384294	1	0.000702679	0.000702679	PF3D7_0310800	Pf3D7_03_v3	464662	465196	1	0.000361601	0.000361601			0.645963				0.00215208
PocGH01_08037500	PocGH01_08_v2	1161121	1163622	7	0.000158847	0.000158847	POWCR01_080035800	LT594512	1379908	1382427	1	6.44122e-05	6.44122e-05	PF3D7_0310900	Pf3D7_03_v3	465745	468557	5	0.000214408	0.000214408			0.405498				0.000437667
PocGH01_08037400	PocGH01_08_v2	1159437	1160284	6	0.00195203	0.00195203	POWCR01_080035700	LT594512	1377938	1378787	3	0.00180051	0.00180051	PF3D7_0311000	Pf3D7_03_v3	469287	470118	3	0.0012327	0.0012327			0.922378				0.00498524
PocGH01_08037200	PocGH01_08_v2	1150880	1154741	8	0.000173959	0.000173959	POWCR01_080035500	LT594512	1368963	1373013	2	3.17212e-05	3.17212e-05	PF3D7_0311200	Pf3D7_03_v3	473860	479395	9	0.000263117	0.000263117			0.182349				0.000468797
PocGH01_08036900	PocGH01_08_v2	1127285	1127530	0	0	1e-05	POWCR01_080035200	LT594512	1344023	1344268	0	0	1e-05	PF3D7_0311500	Pf3D7_03_v3	496787	498268	1	6.91081e-05	6.91081e-05			1				6.91081e-05
PocGH01_08036800	PocGH01_08_v2	1121335	1124014	6	0.000368843	0.000368843	POWCR01_080035100	LT594512	1338437	1340861	3	0.000164179	0.000164179	PF3D7_0311600	Pf3D7_03_v3	499117	502677	7	0.000584809	0.000584809			0.445119				0.00111783
PocGH01_08036600	PocGH01_08_v2	1114443	1116470	16	0.000609589	0.000609589	POWCR01_080034900	LT594512	1331096	1333115	6	0.000231023	0.000231023	PF3D7_0311800	Pf3D7_03_v3	506275	509040	9	0.00125482	0.00125482			0.378982				0.00209543
PocGH01_08036500	PocGH01_08_v2	1112060	1113961	3	9.84318e-05	9.84318e-05	POWCR01_080034800	LT594512	1328778	1330697	3	0.000130843	0.000130843	PF3D7_0311900	Pf3D7_03_v3	509155	512024	10	0.000947656	0.000947656			1.32928				0.00117693
PocGH01_08036400	PocGH01_08_v2	1110622	1111435	5	0.000398664	0.000398664	POWCR01_080034700	LT594512	1327337	1328158	0	0	1e-05	PF3D7_0312000	Pf3D7_03_v3	511923	513009	2	0.000188442	0.000188442			0.0250838				0.000587106
PocGH01_08036300	PocGH01_08_v2	1107612	1109717	6	0.000187498	0.000187498	POWCR01_080034600	LT594512	1323956	1326031	5	0.000176426	0.000176426	PF3D7_0312100	Pf3D7_03_v3	513105	516915	4	0.000268744	0.000268744			0.940949				0.000632668
PocGH01_08036200	PocGH01_08_v2	1104220	1107465	5	0.000120859	0.000120859	POWCR01_080034500	LT594512	1320401	1323709	8	0.000197695	0.000197695	PF3D7_0312200	Pf3D7_03_v3	516480	520555	1	2.51271e-05	2.51271e-05			1.63575				0.000343681
PocGH01_08036100	PocGH01_08_v2	1101874	1102788	6	0.00037695	0.00037695	POWCR01_080034400	LT594512	1317918	1318832	0	0	1e-05	PF3D7_0312300	Pf3D7_03_v3	521939	523113	1	8.71644e-05	8.71644e-05			0.0265287				0.000464114
PocGH01_08035500	PocGH01_08_v2	1085056	1087834	12	0.000314191	0.000314191	POWCR01_080033500	LT594512	1296044	1298868	3	8.61947e-05	8.61947e-05	PF3D7_0313100	Pf3D7_03_v3	539192	543133	5	0.000219403	0.000219403			0.274339				0.000619789
PocGH01_08035300	PocGH01_08_v2	1082018	1083103	5	0.000395548	0.000395548	POWCR01_080033300	LT594512	1293426	1294522	3	0.000537258	0.000537258	PF3D7_0313300	Pf3D7_03_v3	544055	545227	2	0.000174626	0.000174626			1.35826				0.00110743
PocGH01_08034900	PocGH01_08_v2	1068170	1071893	12	0.000212069	0.000212069	POWCR01_080033000	LT594512	1279452	1283234	5	0.000133073	0.000133073	PF3D7_0313700	Pf3D7_03_v3	555035	558825	2	0.000144086	0.000144086			0.627499				0.000489228
PocGH01_08034800	PocGH01_08_v2	1066486	1067607	2	8.91266e-05	8.91266e-05	POWCR01_080032900	LT594512	1277717	1278855	1	7.46481e-05	7.46481e-05	PF3D7_0313800	Pf3D7_03_v3	559025	563280	9	0.000377009	0.000377009			0.837551				0.000540784
PocGH01_08034600	PocGH01_08_v2	1062305	1064206	1	0.000172558	0.000172558	POWCR01_080032700	LT594512	1267887	1269628	3	0.000461461	0.000461461	PF3D7_0314000	Pf3D7_03_v3	567002	569084	0	0	1e-05			2.67424				0.000634019
PocGH01_08034300	PocGH01_08_v2	1053297	1057184	31	0.00052607	0.00052607	POWCR01_080032400	LT594512	1258503	1262690	8	0.000293004	0.000293004	PF3D7_0314200	Pf3D7_03_v3	572134	576853	6	0.000192878	0.000192878			0.556968				0.00101195
PocGH01_08034000	PocGH01_08_v2	1044619	1045625	1	9.67586e-05	9.67586e-05	POWCR01_080032100	LT594512	1249342	1250348	1	0.000161191	0.000161191	PF3D7_0314500	Pf3D7_03_v3	582177	586023	3	0.000147905	0.000147905			1.66591				0.000405855
PocGH01_08033900	PocGH01_08_v2	1042151	1042882	0	0	1e-05	POWCR01_080032000	LT594512	1246903	1247640	0	0	1e-05	PF3D7_0314600	Pf3D7_03_v3	586077	588321	3	0.000304137	0.000304137			1				0.000304137
PocGH01_08033500	PocGH01_08_v2	1016258	1016959	1	0.000138798	0.000138798	POWCR01_080031600	LT594512	1222479	1223189	0	0	1e-05	PF3D7_0315000	Pf3D7_03_v3	610994	612107	3	0.000275812	0.000275812			0.0720471				0.00041461
PocGH01_08033400	PocGH01_08_v2	1014661	1015344	0	0	1e-05	POWCR01_080031500	LT594512	1220728	1221411	1	6.35647e-05	6.35647e-05	PF3D7_0315100	Pf3D7_03_v3	612333	614159	0	0	1e-05			6.35647				6.35647e-05
PocGH01_08033300	PocGH01_08_v2	1004694	1010741	30	0.000424459	0.000424459	POWCR01_080031400	LT594512	1210756	1216755	10	0.000253305	0.000253305	PF3D7_0315200	Pf3D7_03_v3	616472	622816	14	0.000697674	0.000697674			0.596771				0.00137544
PocGH01_08033100	PocGH01_08_v2	994885	995613	5	0.00104463	0.00104463	POWCR01_080031200	LT594512	1200779	1201507	0	0	1e-05	PF3D7_0315400	Pf3D7_03_v3	630342	631821	1	6.92015e-05	6.92015e-05			0.00957277				0.00111383
PocGH01_08033000	PocGH01_08_v2	992528	993220	2	0.00021275	0.00021275	POWCR01_080031100	LT594512	1198142	1198834	0	0	1e-05	PF3D7_0315500	Pf3D7_03_v3	632614	634164	1	6.60337e-05	6.60337e-05			0.0470035				0.000278784
PocGH01_08032800	PocGH01_08_v2	981366	984932	12	0.000193373	0.000193373	POWCR01_080030900	LT594512	1186827	1190006	2	0.000174095	0.000174095	PF3D7_0315700	Pf3D7_03_v3	638283	641306	1	6.39737e-05	6.39737e-05			0.900307				0.000431442
PocGH01_08032600	PocGH01_08_v2	976652	977531	1	5.68182e-05	5.68182e-05	POWCR01_080030700	LT594512	1181618	1182518	5	0.000542607	0.000542607	PF3D7_0315900	Pf3D7_03_v3	644186	645268	1	0.000462337	0.000462337			9.54988				0.00106176
PocGH01_08032000	PocGH01_08_v2	955061	956434	8	0.000321958	0.000321958	POWCR01_080030100	LT594512	1159539	1160912	3	0.000155405	0.000155405	PF3D7_0316500	Pf3D7_03_v3	665769	669165	2	6.02992e-05	6.02992e-05			0.482687				0.000537662
PocGH01_08031900	PocGH01_08_v2	952753	954089	7	0.000368218	0.000368218	POWCR01_080030000	LT594512	1157142	1158537	3	0.000238085	0.000238085	PF3D7_0316600	Pf3D7_03_v3	668469	672475	5	0.000374877	0.000374877			0.646587				0.00098118
PocGH01_08031500	PocGH01_08_v2	940826	941879	2	9.48767e-05	9.48767e-05	POWCR01_080029600	LT594512	1145198	1146219	0	0	1e-05	PF3D7_0317000	Pf3D7_03_v3	682236	684432	2	0.000134672	0.000134672			0.1054				0.000229549
PocGH01_08031300	PocGH01_08_v2	930513	934667	23	0.000441863	0.000441863	POWCR01_080029400	LT594512	1134504	1138682	14	0.000185422	0.000185422	PF3D7_0317200	Pf3D7_03_v3	689618	696787	11	0.000252355	0.000252355			0.419637				0.00087964
PocGH01_08030700	PocGH01_08_v2	881246	881953	2	0.000440026	0.000440026	POWCR01_080028700	LT594512	1084531	1085238	2	0.000173355	0.000173355	PF3D7_0317800	Pf3D7_03_v3	737151	739019	1	5.47984e-05	5.47984e-05			0.393965				0.000668179
PocGH01_08030600	PocGH01_08_v2	878351	880511	10	0.000407575	0.000407575	POWCR01_080028600	LT594512	1081649	1083788	2	7.94618e-05	7.94618e-05	PF3D7_0317900	Pf3D7_03_v3	739193	742054	3	0.000222666	0.000222666			0.194962				0.000709703
PocGH01_08030500	PocGH01_08_v2	877003	877653	0	0	1e-05	POWCR01_080028500	LT594512	1080203	1080853	1	6.67869e-05	6.67869e-05	PF3D7_0318000	Pf3D7_03_v3	742191	742799	2	0.000336349	0.000336349			6.67869				0.000403136
PocGH01_08030400	PocGH01_08_v2	874365	875492	4	0.000219358	0.000219358	POWCR01_080028400	LT594512	1077507	1078634	0	0	1e-05	PF3D7_0318100	Pf3D7_03_v3	743870	745191	2	0.000154944	0.000154944			0.0455876				0.000374302
PocGH01_08030200	PocGH01_08_v2	858177	861971	12	0.00039329	0.00039329	POWCR01_080028200	LT594512	1061093	1064947	1	2.20556e-05	2.20556e-05	PF3D7_0318300	Pf3D7_03_v3	756194	760677	12	0.000395907	0.000395907			0.0560797				0.000811253
PocGH01_08029900	PocGH01_08_v2	832518	835541	6	0.000330688	0.000330688	POWCR01_080027900	LT594512	1033903	1036983	8	0.000138612	0.000138612	PF3D7_0318600	Pf3D7_03_v3	782940	787364	3	6.94361e-05	6.94361e-05			0.419162				0.000538736
PocGH01_08029800	PocGH01_08_v2	830233	830592	0	0	1e-05	POWCR01_080027800	LT594512	1031582	1031941	1	0.000115433	0.000115433	PF3D7_0318700	Pf3D7_03_v3	788145	789211	4	0.000461271	0.000461271			11.5433				0.000576704
PocGH01_08029700	PocGH01_08_v2	826872	828410	9	0.00032322	0.00032322	POWCR01_080027700	LT594512	1028102	1029629	1	2.84544e-05	2.84544e-05	PF3D7_0318800	Pf3D7_03_v3	789497	791504	1	5.10051e-05	5.10051e-05			0.0880342				0.000402679
PocGH01_08029600	PocGH01_08_v2	824699	826311	1	6.04066e-05	6.04066e-05	POWCR01_080027600	LT594512	1025930	1027535	2	0.000167867	0.000167867	PF3D7_0318900	Pf3D7_03_v3	791312	794096	3	0.000143014	0.000143014			2.77895				0.000371288
PocGH01_08029500	PocGH01_08_v2	817200	822449	4	0.000132601	0.000132601	POWCR01_080027500	LT594512	1018496	1023757	2	2.36868e-05	2.36868e-05	PF3D7_0319000	Pf3D7_03_v3	794521	801871	9	0.000125393	0.000125393			0.178632				0.000281681
PocGH01_08029400	PocGH01_08_v2	815925	816248	5	0.000771605	0.000771605	POWCR01_080027400	LT594512	1017191	1017514	0	0	1e-05	PF3D7_0319100	Pf3D7_03_v3	801493	803378	1	5.43045e-05	5.43045e-05			0.01296				0.000825909
PocGH01_08029300	PocGH01_08_v2	811913	814495	7	0.000172231	0.000172231	POWCR01_080027300	LT594512	1013024	1015609	3	8.03338e-05	8.03338e-05	PF3D7_0319200	Pf3D7_03_v3	803517	806736	4	0.000212046	0.000212046			0.466431				0.000464611
PocGH01_08029000	PocGH01_08_v2	799926	801247	18	0.000757793	0.000757793	POWCR01_080027000	LT594512	1000617	1001925	0	0	1e-05	PF3D7_0319500	Pf3D7_03_v3	815119	817437	1	4.41648e-05	4.41648e-05			0.0131962				0.000801958
PocGH01_08028600	PocGH01_08_v2	782782	783723	2	0.000106157	0.000106157	POWCR01_080026600	LT594512	983339	984280	1	0.000459501	0.000459501	PF3D7_0319900	Pf3D7_03_v3	833687	835444	1	0.000155356	0.000155356			4.3285				0.000721014
PocGH01_08028500	PocGH01_08_v2	777125	778635	0	0	1e-05	POWCR01_080026500	LT594512	977677	979220	2	5.6319e-05	5.6319e-05	PF3D7_0320000	Pf3D7_03_v3	837189	838557	1	0.000141312	0.000141312			5.6319				0.000197631
PocGH01_08028400	PocGH01_08_v2	773393	774950	1	6.25391e-05	6.25391e-05	POWCR01_080026400	LT594512	974005	975522	0	0	1e-05	PF3D7_0320100	Pf3D7_03_v3	839576	842017	7	0.000440956	0.000440956			0.1599				0.000503495
PocGH01_08028100	PocGH01_08_v2	756338	766534	41	0.000517779	0.000517779	POWCR01_080026100	LT594512	956288	966700	19	0.000272244	0.000272244	PF3D7_0320400	Pf3D7_03_v3	848247	857504	23	0.000556821	0.000556821			0.525792				0.00134684
PocGH01_08027800	PocGH01_08_v2	742819	744422	11	0.000605058	0.000605058	POWCR01_080025700	LT594512	942395	944029	3	0.000378791	0.000378791	PF3D7_0320700	Pf3D7_03_v3	864860	866969	2	9.70789e-05	9.70789e-05			0.626041				0.00108093
PocGH01_08027300	PocGH01_08_v2	720706	722739	3	0.000119134	0.000119134	POWCR01_080025100	LT594512	916352	918645	2	3.70651e-05	3.70651e-05	PF3D7_0321200	Pf3D7_03_v3	886593	889386	12	0.00157233	0.00157233			0.311121				0.00172853
PocGH01_08027100	PocGH01_08_v2	711213	712766	2	0.0002739	0.0002739	POWCR01_080024900	LT594512	906613	908223	3	0.000132543	0.000132543	PF3D7_0321400	Pf3D7_03_v3	894149	896220	2	0.000258133	0.000258133			0.48391				0.000664576
PocGH01_08027000	PocGH01_08_v2	708176	710710	3	5.91716e-05	5.91716e-05	POWCR01_080024800	LT594512	903441	906122	0	0	1e-05	PF3D7_0321500	Pf3D7_03_v3	896241	900388	11	0.000497947	0.000497947			0.169				0.000557119
PocGH01_08026900	PocGH01_08_v2	704899	707227	4	0.000184408	0.000184408	POWCR01_080024700	LT594512	900075	902519	4	0.000105114	0.000105114	PF3D7_0321600	Pf3D7_03_v3	900508	903759	2	9.09824e-05	9.09824e-05			0.570008				0.000380504
PocGH01_08026400	PocGH01_08_v2	675278	677098	2	5.49149e-05	5.49149e-05	POWCR01_080024200	LT594512	869264	871078	2	6.86742e-05	6.86742e-05	PF3D7_0322100	Pf3D7_03_v3	930302	933014	1	0.000125836	0.000125836			1.25056				0.000249425
PocGH01_08026100	PocGH01_08_v2	662001	664441	4	0.000213763	0.000213763	POWCR01_080023900	LT594512	855662	858143	2	6.85126e-05	6.85126e-05	PF3D7_0322400	Pf3D7_03_v3	942090	945625	2	8.3675e-05	8.3675e-05			0.320507				0.000365951
PocGH01_08025900	PocGH01_08_v2	655155	658808	10	0.000254045	0.000254045	POWCR01_080023700	LT594512	848558	852229	7	0.000137876	0.000137876	PF3D7_0322600	Pf3D7_03_v3	948374	952693	8	0.000381961	0.000381961			0.542723				0.000773882
PocGH01_08025700	PocGH01_08_v2	643517	644671	6	0.000484124	0.000484124	POWCR01_080023500	LT594512	836972	838143	5	0.000312556	0.000312556	PF3D7_0322800	Pf3D7_03_v3	964101	965203	3	0.000598394	0.000598394			0.645611				0.00139507
PocGH01_08025600	PocGH01_08_v2	641604	642972	9	0.00039057	0.00039057	POWCR01_080023400	LT594512	834942	836398	2	5.83591e-05	5.83591e-05	PF3D7_0322900	Pf3D7_03_v3	965293	967150	3	0.000312363	0.000312363			0.14942				0.000761292
PocGH01_08025400	PocGH01_08_v2	631628	636421	21	0.000329043	0.000329043	POWCR01_080023300	LT594512	825041	829771	7	0.000238951	0.000238951	PF3D7_0323100	Pf3D7_03_v3	969875	976203	7	0.000210371	0.000210371			0.7262				0.000778365
PocGH01_08025300	PocGH01_08_v2	628865	630046	4	0.000546753	0.000546753	POWCR01_080023200	LT594512	822331	823512	1	0.000137326	0.000137326	PF3D7_0323200	Pf3D7_03_v3	976846	978520	1	6.11452e-05	6.11452e-05			0.251166				0.000745224
PocGH01_08025200	PocGH01_08_v2	626461	627771	2	0.000148644	0.000148644	POWCR01_080023100	LT594512	819927	821237	3	0.000194563	0.000194563	PF3D7_0323300	Pf3D7_03_v3	978970	980271	3	0.000305909	0.000305909			1.30892				0.000649116
PocGH01_08025100	PocGH01_08_v2	622371	625631	24	0.000467451	0.000467451	POWCR01_080023000	LT594512	815704	819009	3	7.59874e-05	7.59874e-05	PF3D7_0323400	Pf3D7_03_v3	980289	984435	8	0.000299107	0.000299107			0.162557				0.000842545
PocGH01_08024900	PocGH01_08_v2	614320	617002	17	0.00043801	0.00043801	POWCR01_080022800	LT594512	807505	810163	5	0.000113006	0.000113006	PF3D7_0323600	Pf3D7_03_v3	988165	991120	9	0.00056591	0.00056591			0.257999				0.00111693
PocGH01_03010400	PocGH01_03_v2	9362	11086	1	5.64846e-05	5.64846e-05	POWCR01_030005700	LT594507	39231	40961	7	0.000611749	0.000611749	PF3D7_0403100	Pf3D7_04_v3	175003	177360	5	0.00034749	0.00034749			10.8304				0.00101572
PocGH01_03010600	PocGH01_03_v2	13566	14715	4	0.000297659	0.000297659	POWCR01_030005900	LT594507	43858	45009	5	0.000280246	0.000280246	PF3D7_0403300	Pf3D7_04_v3	180345	181808	1	0.000186554	0.000186554			0.9415				0.000764459
PocGH01_03011300	PocGH01_03_v2	62512	66513	3	9.22638e-05	9.22638e-05	POWCR01_030006700	LT594507	94677	98489	10	0.000338286	0.000338286	PF3D7_0403900	Pf3D7_04_v3	218611	222971	5	0.000180052	0.000180052			3.66651				0.000610602
PocGH01_03011400	PocGH01_03_v2	66886	67526	6	0.000542022	0.000542022	POWCR01_030006800	LT594507	98938	99598	0	0	1e-05	PF3D7_0404000	Pf3D7_04_v3	223010	224364	1	7.55854e-05	7.55854e-05			0.0184494				0.000617607
PocGH01_03011600	PocGH01_03_v2	82583	83282	5	0.000414095	0.000414095	POWCR01_030007000	LT594507	114689	115397	1	6.13234e-05	6.13234e-05	PF3D7_0404200	Pf3D7_04_v3	232342	233735	4	0.00035919	0.00035919			0.14809				0.000834608
PocGH01_03012200	PocGH01_03_v2	119212	122006	16	0.000364725	0.000364725	POWCR01_030007600	LT594507	152707	155527	4	0.000386336	0.000386336	PF3D7_0404700	Pf3D7_04_v3	259944	263782	6	0.000281605	0.000281605			1.05925				0.00103267
PocGH01_03013000	PocGH01_03_v2	166728	167932	4	0.000468135	0.000468135	POWCR01_030008400	LT594507	202369	203655	5	0.000823601	0.000823601	PF3D7_0405500	Pf3D7_04_v3	301259	302267	1	0.000101505	0.000101505			1.75932				0.00139324
PocGH01_03013100	PocGH01_03_v2	169591	171989	9	0.000401943	0.000401943	POWCR01_030008500	LT594507	204987	205579	0	0	1e-05	PF3D7_0405600	Pf3D7_04_v3	302892	305696	4	0.000178507	0.000178507			0.0248791				0.00058045
PocGH01_03013200	PocGH01_03_v2	172513	179241	11	0.000150899	0.000150899	POWCR01_030008600	LT594507	208138	215052	13	0.000146586	0.000146586	PF3D7_0405700	Pf3D7_04_v3	305485	313556	12	0.00026645	0.00026645			0.971418				0.000563935
PocGH01_03013300	PocGH01_03_v2	183016	183327	0	0	1e-05	POWCR01_030008700	LT594507	218977	219288	0	0	1e-05	PF3D7_0405800	Pf3D7_04_v3	315105	315919	0	0	1e-05			1				0
PocGH01_03013700	PocGH01_03_v2	195722	196150	0	0	1e-05	POWCR01_030009100	LT594507	235462	235890	6	0.00212831	0.00212831	PF3D7_0406200	Pf3D7_04_v3	328473	330639	4	0.000404358	0.000404358			212.831				0.00253267
PocGH01_03013900	PocGH01_03_v2	200691	203271	28	0.000587825	0.000587825	POWCR01_030009300	LT594507	240565	243462	7	0.00014404	0.00014404	PF3D7_0406500	Pf3D7_04_v3	333546	345127	19	0.000239863	0.000239863			0.245039				0.000971728
PocGH01_03014000	PocGH01_03_v2	206993	207427	0	0	1e-05	POWCR01_030009400	LT594507	247105	247539	2	0.000295408	0.000295408	PF3D7_0406600	Pf3D7_04_v3	346308	346727	0	0	1e-05			29.5408				0.000295408
PocGH01_03014100	PocGH01_03_v2	208223	212514	29	0.00038716	0.00038716	POWCR01_030009500	LT594507	248555	252946	14	0.000365433	0.000365433	PF3D7_0406700	Pf3D7_04_v3	347345	352121	7	0.000188194	0.000188194			0.943881				0.000940787
PocGH01_03014500	PocGH01_03_v2	226655	227771	1	0.000234144	0.000234144	POWCR01_030009900	LT594507	267573	268688	2	0.000145469	0.000145469	PF3D7_0407100	Pf3D7_04_v3	361974	364336	2	0.000187817	0.000187817			0.62128				0.00056743
PocGH01_03014600	PocGH01_03_v2	228137	229312	2	0.000165707	0.000165707	POWCR01_030010000	LT594507	269000	270181	2	0.000103827	0.000103827	PF3D7_0407200	Pf3D7_04_v3	363313	365044	1	0.000111696	0.000111696			0.62657				0.00038123
PocGH01_03014700	PocGH01_03_v2	230979	233567	13	0.000358174	0.000358174	POWCR01_030010100	LT594507	271858	274455	3	9.52115e-05	9.52115e-05	PF3D7_0407300	Pf3D7_04_v3	365916	367353	3	0.000379854	0.000379854			0.265825				0.00083324
PocGH01_03014800	PocGH01_03_v2	234819	235145	0	0	1e-05	POWCR01_030010200	LT594507	275743	276069	2	0.000381255	0.000381255	PF3D7_0407400	Pf3D7_04_v3	367527	368741	1	8.42948e-05	8.42948e-05			38.1255				0.00046555
PocGH01_03014900	PocGH01_03_v2	237522	239124	2	0.000175952	0.000175952	POWCR01_030010300	LT594507	278552	280152	2	0.000106214	0.000106214	PF3D7_0407500	Pf3D7_04_v3	369885	371270	0	0	1e-05			0.603653				0.000282166
PocGH01_03015300	PocGH01_03_v2	260504	262441	8	0.000515361	0.000515361	POWCR01_030010700	LT594507	302308	304245	3	0.000131616	0.000131616	PF3D7_0407900	Pf3D7_04_v3	390866	394044	2	6.44342e-05	6.44342e-05			0.255386				0.000711411
PocGH01_03015400	PocGH01_03_v2	263313	263831	2	0.00108196	0.00108196	POWCR01_030010800	LT594507	305145	305663	0	0	1e-05	PF3D7_0408000	Pf3D7_04_v3	394047	394714	2	0.000306641	0.000306641			0.00924249				0.0013886
PocGH01_03015500	PocGH01_03_v2	266773	270109	8	0.000320829	0.000320829	POWCR01_030010900	LT594507	308594	311887	4	0.000140795	0.000140795	PF3D7_0408100	Pf3D7_04_v3	396410	401290	5	0.000133184	0.000133184			0.438847				0.000594808
PocGH01_03015600	PocGH01_03_v2	271119	272667	3	0.000183741	0.000183741	POWCR01_030011100	LT594507	313203	314723	5	0.000303004	0.000303004	PF3D7_0408200	Pf3D7_04_v3	401320	403441	1	0.000110607	0.000110607			1.64908				0.000597352
PocGH01_03015700	PocGH01_03_v2	273457	275523	10	0.000669247	0.000669247	POWCR01_030011200	LT594507	315486	317556	4	0.000264989	0.000264989	PF3D7_0408300	Pf3D7_04_v3	403032	405486	1	4.17182e-05	4.17182e-05			0.395951				0.000975954
PocGH01_03016200	PocGH01_03_v2	295832	296812	1	9.9323e-05	9.9323e-05	POWCR01_030011700	LT594507	338615	339610	0	0	1e-05	PF3D7_0408800	Pf3D7_04_v3	422011	422958	0	0	1e-05			0.100682				9.9323e-05
PocGH01_03016600	PocGH01_03_v2	312174	313568	1	3.58423e-05	3.58423e-05	POWCR01_030012100	LT594507	355480	356874	3	8.93625e-05	8.93625e-05	PF3D7_0409200	Pf3D7_04_v3	438826	440791	1	9.84011e-05	9.84011e-05			2.49321				0.000223606
PocGH01_03016800	PocGH01_03_v2	318603	320420	7	0.000419593	0.000419593	POWCR01_030012300	LT594507	362042	363862	3	8.91539e-05	8.91539e-05	PF3D7_0409400	Pf3D7_04_v3	445327	448141	3	0.000109149	0.000109149			0.212477				0.000617896
PocGH01_03016900	PocGH01_03_v2	320960	322353	2	7.1736e-05	7.1736e-05	POWCR01_030012400	LT594507	364491	365924	9	0.000322812	0.000322812	PF3D7_0409500	Pf3D7_04_v3	448569	450669	0	0	1e-05			4.5				0.000394548
PocGH01_03017100	PocGH01_03_v2	328884	330179	11	0.000414643	0.000414643	POWCR01_030012600	LT594507	372649	373958	7	0.000291368	0.000291368	PF3D7_0409700	Pf3D7_04_v3	456470	458157	0	0	1e-05			0.702696				0.000706011
PocGH01_03017200	PocGH01_03_v2	332440	334093	8	0.000241838	0.000241838	POWCR01_030012700	LT594507	376366	378003	5	0.000132718	0.000132718	PF3D7_0409800	Pf3D7_04_v3	458379	462772	10	0.000800264	0.000800264			0.548789				0.00117482
PocGH01_03017300	PocGH01_03_v2	334709	336841	11	0.000446584	0.000446584	POWCR01_030012800	LT594507	378632	380820	3	0.000280751	0.000280751	PF3D7_0409900	Pf3D7_04_v3	461577	464007	7	0.00110943	0.00110943			0.628663				0.00183676
PocGH01_03017800	PocGH01_03_v2	351287	352267	2	0.000198646	0.000198646	POWCR01_030013300	LT594507	395956	396936	3	0.000325016	0.000325016	PF3D7_0410400	Pf3D7_04_v3	474132	475694	0	0	1e-05			1.63616				0.000523662
PocGH01_03018000	PocGH01_03_v2	356479	358024	3	0.000155083	0.000155083	POWCR01_030013500	LT594507	401188	402803	3	0.000155459	0.000155459	PF3D7_0410600	Pf3D7_04_v3	478964	481141	3	0.000182871	0.000182871			1.00242				0.000493413
PocGH01_03018500	PocGH01_03_v2	378354	378953	6	0.00112393	0.00112393	POWCR01_030014100	LT594507	423540	424139	1	0.000135285	0.000135285	PF3D7_0411100	Pf3D7_04_v3	504413	505095	1	0.000149953	0.000149953			0.120368				0.00140917
PocGH01_03018600	PocGH01_03_v2	379396	382254	9	0.000313472	0.000313472	POWCR01_030014200	LT594507	424571	427588	3	0.000119412	0.000119412	PF3D7_0411200	Pf3D7_04_v3	505544	509792	6	0.000372274	0.000372274			0.380934				0.000805158
PocGH01_03019100	PocGH01_03_v2	392015	392419	0	0	1e-05	POWCR01_030014700	LT594507	437423	437827	1	0.000209936	0.000209936	PF3D7_0411700	Pf3D7_04_v3	518685	519101	1	0.000654953	0.000654953			20.9936				0.000864889
PocGH01_03019400	PocGH01_03_v2	414232	420267	29	0.000490914	0.000490914	POWCR01_030015000	LT594507	459878	466000	23	0.000488761	0.000488761	PF3D7_0411900	Pf3D7_04_v3	527408	535614	16	0.000441804	0.000441804			0.995614				0.00142148
PocGH01_03019700	PocGH01_03_v2	428377	429432	6	0.000364352	0.000364352	POWCR01_030015400	LT594507	473777	474976	1	0.00041868	0.00041868	PF3D7_0412200	Pf3D7_04_v3	541759	543070	8	0.00236465	0.00236465			1.14911				0.00314768
PocGH01_05025600	PocGH01_05_v2	656615	657526	5	0.000274123	0.000274123	POWCR01_050020800	LT594509	728812	729723	1	0.000254259	0.000254259	PF3D7_0413500	Pf3D7_04_v3	615161	616685	4	0.000716368	0.000716368			0.927536				0.00124475
PocGH01_05025700	PocGH01_05_v2	658031	659556	3	0.000186523	0.000186523	POWCR01_050020900	LT594509	730309	731902	1	2.72762e-05	2.72762e-05	PF3D7_0413600	Pf3D7_04_v3	616407	618468	1	4.96694e-05	4.96694e-05			0.146235				0.000263469
PocGH01_05025800	PocGH01_05_v2	660953	661984	15	0.000919713	0.000919713	POWCR01_050021000	LT594509	733301	734332	1	7.86494e-05	7.86494e-05	PF3D7_0413700	Pf3D7_04_v3	619189	621405	0	0	1e-05			0.0855152				0.000998362
PocGH01_05025900	PocGH01_05_v2	663777	664742	1	4.91105e-05	4.91105e-05	POWCR01_050021100	LT594509	736126	737091	1	4.50086e-05	4.50086e-05	PF3D7_0413800	Pf3D7_04_v3	621595	622959	3	0.000508548	0.000508548			0.916476				0.000602667
PocGH01_05026000	PocGH01_05_v2	665089	668416	6	0.000118651	0.000118651	POWCR01_050021200	LT594509	737463	740807	4	0.000189482	0.000189482	PF3D7_0413900	Pf3D7_04_v3	622894	626416	6	0.000348856	0.000348856			1.59697				0.000656989
PocGH01_05026300	PocGH01_05_v2	689902	690821	2	0.000211817	0.000211817	POWCR01_050021500	LT594509	761684	762633	2	0.000333588	0.000333588	PF3D7_0414200	Pf3D7_04_v3	646996	648777	11	0.00166434	0.00166434			1.57489				0.00220974
PocGH01_05026400	PocGH01_05_v2	693574	694560	1	0.000264983	0.000264983	POWCR01_050021600	LT594509	765318	766202	3	0.000189998	0.000189998	PF3D7_0414300	Pf3D7_04_v3	649273	650954	2	0.000121781	0.000121781			0.71702				0.000576762
PocGH01_05026700	PocGH01_05_v2	702788	703731	3	0.000158898	0.000158898	POWCR01_050021900	LT594509	774614	775563	0	0	1e-05	PF3D7_0414600	Pf3D7_04_v3	658117	659834	2	0.000549781	0.000549781			0.0629335				0.000708679
PocGH01_05026800	PocGH01_05_v2	704890	706746	2	5.38503e-05	5.38503e-05	POWCR01_050022000	LT594509	776765	778621	0	0	1e-05	PF3D7_0414700	Pf3D7_04_v3	660048	663084	3	0.000179859	0.000179859			0.1857				0.000233709
PocGH01_05027000	PocGH01_05_v2	710720	713425	5	0.000279551	0.000279551	POWCR01_050022200	LT594509	782743	785452	10	0.000307035	0.000307035	PF3D7_0414900	Pf3D7_04_v3	665765	668508	4	0.000319331	0.000319331			1.09831				0.000905917
PocGH01_05027100	PocGH01_05_v2	713951	715090	1	7.64861e-05	7.64861e-05	POWCR01_050022300	LT594509	786038	787177	1	7.11978e-05	7.11978e-05	PF3D7_0415000	Pf3D7_04_v3	668291	669784	1	0.000266595	0.000266595			0.930859				0.000414279
PocGH01_05028400	PocGH01_05_v2	762457	764370	12	0.000807813	0.000807813	POWCR01_050023500	LT594509	843815	845740	3	0.000525732	0.000525732	PF3D7_0417200	Pf3D7_04_v3	747897	750065	2	0.000136411	0.000136411			0.650809				0.00146996
PocGH01_05028500	PocGH01_05_v2	765341	767951	14	0.000448334	0.000448334	POWCR01_050023600	LT594509	846661	849268	5	0.000357156	0.000357156	PF3D7_0417300	Pf3D7_04_v3	750307	753786	0	0	1e-05			0.796629				0.00080549
PocGH01_05028600	PocGH01_05_v2	770541	785606	62	0.000287483	0.000287483	POWCR01_050023700	LT594509	852114	867185	41	0.000285238	0.000285238	PF3D7_0417400	Pf3D7_04_v3	755176	777060	35	0.000359307	0.000359307			0.992191				0.000932028
PocGH01_05029300	PocGH01_05_v2	821674	825426	4	8.9845e-05	8.9845e-05	POWCR01_050024300	LT594509	903858	907562	4	6.88471e-05	6.88471e-05	PF3D7_0418100	Pf3D7_04_v3	810171	815760	5	0.000150645	0.000150645			0.766287				0.000309337
PocGH01_05029600	PocGH01_05_v2	843067	843648	1	0.000167416	0.000167416	POWCR01_050024600	LT594509	925893	926511	2	0.000207597	0.000207597	PF3D7_0418400	Pf3D7_04_v3	829728	830676	2	0.000731473	0.000731473			1.24001				0.00110649
PocGH01_05030000	PocGH01_05_v2	855205	857378	9	0.000219456	0.000219456	POWCR01_050025000	LT594509	938237	940382	2	0.000241321	0.000241321	PF3D7_0418800	Pf3D7_04_v3	843562	845169	2	0.000311388	0.000311388			1.09963				0.000772165
PocGH01_05030100	PocGH01_05_v2	859770	861493	8	0.000359223	0.000359223	POWCR01_050025100	LT594509	942745	944487	3	0.000120294	0.000120294	PF3D7_0418900	Pf3D7_04_v3	846888	849541	5	0.000337128	0.000337128			0.334873				0.000816645
PocGH01_05030200	PocGH01_05_v2	862557	865332	15	0.000494197	0.000494197	POWCR01_050025200	LT594509	945570	948422	7	0.00018596	0.00018596	PF3D7_0419000	Pf3D7_04_v3	849793	852242	3	0.000292623	0.000292623			0.376287				0.00097278
PocGH01_05030400	PocGH01_05_v2	869072	869482	0	0	1e-05	POWCR01_050025400	LT594509	952136	952546	0	0	1e-05	PF3D7_0419200	Pf3D7_04_v3	854493	855667	1	8.71644e-05	8.71644e-05			1				8.71644e-05
PocGH01_05030600	PocGH01_05_v2	872486	879455	52	0.000707153	0.000707153	POWCR01_050025600	LT594509	955711	962927	9	0.000126258	0.000126258	PF3D7_0419400	Pf3D7_04_v3	857875	866312	25	0.000518888	0.000518888			0.178544				0.0013523
PocGH01_05030800	PocGH01_05_v2	884455	885617	4	0.000204004	0.000204004	POWCR01_050025800	LT594509	967942	969142	0	0	1e-05	PF3D7_0419600	Pf3D7_04_v3	869788	872102	1	4.42411e-05	4.42411e-05			0.0490186				0.000248245
PocGH01_05030900	PocGH01_05_v2	887793	888728	4	0.000504108	0.000504108	POWCR01_050026000	LT594509	971545	972480	2	0.000219869	0.000219869	PF3D7_0419700	Pf3D7_04_v3	872600	875321	4	0.000150504	0.000150504			0.436155				0.000874481
PocGH01_05031300	PocGH01_05_v2	922661	924394	2	5.76701e-05	5.76701e-05	POWCR01_050026400	LT594509	1006731	1008632	0	0	1e-05	PF3D7_0420100	Pf3D7_04_v3	906263	909398	18	0.00166956	0.00166956			0.1734				0.00172723
PocGH01_05031500	PocGH01_05_v2	931138	932844	6	0.000231325	0.000231325	POWCR01_050026600	LT594509	1015418	1017124	4	0.00019584	0.00019584	PF3D7_0420200	Pf3D7_04_v3	909409	912119	17	0.0021324	0.0021324			0.846601				0.00255957
PocGH01_05031900	PocGH01_05_v2	949401	950867	1	3.40832e-05	3.40832e-05	POWCR01_050026900	LT594509	1038436	1039905	2	0.000115679	0.000115679	PF3D7_0420600	Pf3D7_04_v3	932373	934499	8	0.00100048	0.00100048			3.39402				0.00115024
PocGH01_05032000	PocGH01_05_v2	950919	957567	19	0.000292155	0.000292155	POWCR01_050027000	LT594509	1039957	1046772	9	0.000132964	0.000132964	PF3D7_0421700	Pf3D7_04_v3	987842	994360	58	0.00234468	0.00234468			0.455115				0.0027698
PocGH01_05032100	PocGH01_05_v2	960354	960749	0	0	1e-05	POWCR01_050027100	LT594509	1049546	1049941	0	0	1e-05	PF3D7_0421800	Pf3D7_04_v3	995998	996252	0	0	1e-05			1				0
PocGH01_05032300	PocGH01_05_v2	964254	965842	1	0.000309822	0.000309822	POWCR01_050027300	LT594509	1054018	1055618	4	0.000108628	0.000108628	PF3D7_0422000	Pf3D7_04_v3	997886	1000908	10	0.00126497	0.00126497			0.350614				0.00168342
PocGH01_05032900	PocGH01_05_v2	1006565	1006984	1	0.00023199	0.00023199	POWCR01_050027800	LT594509	1095041	1095460	0	0	1e-05	PF3D7_0422600	Pf3D7_04_v3	1038409	1039295	6	0.00161652	0.00161652			0.0431053				0.00184851
PocGH01_05033000	PocGH01_05_v2	1008111	1009283	6	0.00025359	0.00025359	POWCR01_050027900	LT594509	1096806	1097978	2	0.000365743	0.000365743	PF3D7_0422700	Pf3D7_04_v3	1039634	1041812	4	0.00018801	0.00018801			1.44226				0.000807343
PocGH01_05033200	PocGH01_05_v2	1013412	1014662	4	0.000195756	0.000195756	POWCR01_050028100	LT594509	1102261	1103526	3	0.000132802	0.000132802	PF3D7_0422900	Pf3D7_04_v3	1045301	1046988	1	6.06743e-05	6.06743e-05			0.678406				0.000389232
PocGH01_05033400	PocGH01_05_v2	1018070	1018829	3	0.000197368	0.000197368	POWCR01_050028300	LT594509	1107082	1107842	1	5.71331e-05	5.71331e-05	PF3D7_0423100	Pf3D7_04_v3	1048879	1050294	3	0.000216988	0.000216988			0.289475				0.000471489
PocGH01_05033500	PocGH01_05_v2	1019452	1020086	1	7.47138e-05	7.47138e-05	POWCR01_050028400	LT594509	1108484	1110127	5	0.000421383	0.000421383	PF3D7_0423200	Pf3D7_04_v3	1050249	1051258	1	0.000101404	0.000101404			5.63996				0.000597501
PocGH01_05033800	PocGH01_05_v2	1028408	1029667	8	0.000485348	0.000485348	POWCR01_050028700	LT594509	1117974	1119239	2	0.000134319	0.000134319	PF3D7_0423500	Pf3D7_04_v3	1058888	1061603	3	0.000113128	0.000113128			0.276748				0.000732795
PocGH01_11054800	PocGH01_11_v2	1909362	1909749	1	0.000251123	0.000251123	POWCR01_110049000	LT594515	1929587	1929955	0	0	1e-05	PF3D7_0601900	Pf3D7_06_v3	76204	79596	6	0.000328683	0.000328683			0.0398211				0.000579806
PocGH01_11054600	PocGH01_11_v2	1894719	1898822	11	0.00024775	0.00024775	POWCR01_110048800	LT594515	1914193	1918380	9	0.000174894	0.000174894	PF3D7_0602000	Pf3D7_06_v3	81532	88869	10	0.000203155	0.000203155			0.705929				0.000625799
PocGH01_11054400	PocGH01_11_v2	1881334	1882603	3	0.000499773	0.000499773	POWCR01_110048600	LT594515	1900705	1902038	1	3.25924e-05	3.25924e-05	PF3D7_0602200	Pf3D7_06_v3	97494	99410	3	0.000160279	0.000160279			0.0652144				0.000692644
PocGH01_11054300	PocGH01_11_v2	1879097	1880071	1	9.99343e-05	9.99343e-05	POWCR01_110048500	LT594515	1898406	1899380	2	0.000253685	0.000253685	PF3D7_0602300	Pf3D7_06_v3	99781	100725	1	0.000108379	0.000108379			2.53852				0.000461998
PocGH01_11054100	PocGH01_11_v2	1872641	1873735	1	0.000299731	0.000299731	POWCR01_110048300	LT594515	1891889	1892986	1	3.95977e-05	3.95977e-05	PF3D7_0602500	Pf3D7_06_v3	105022	107401	6	0.000439891	0.000439891			0.132111				0.00077922
PocGH01_11053800	PocGH01_11_v2	1859726	1861924	5	0.00033057	0.00033057	POWCR01_110047900	LT594515	1878505	1880703	2	7.73298e-05	7.73298e-05	PF3D7_0602800	Pf3D7_06_v3	115789	118379	13	0.00134397	0.00134397			0.233929				0.00175187
PocGH01_11053700	PocGH01_11_v2	1857362	1859185	8	0.000368368	0.000368368	POWCR01_110047800	LT594515	1875943	1877911	2	8.24442e-05	8.24442e-05	PF3D7_0602900	Pf3D7_06_v3	118239	120929	8	0.000664985	0.000664985			0.223809				0.0011158
PocGH01_11053400	PocGH01_11_v2	1847231	1848730	2	6.66667e-05	6.66667e-05	POWCR01_110047500	LT594515	1865317	1866846	0	0	1e-05	PF3D7_0603200	Pf3D7_06_v3	128292	130385	3	0.000260855	0.000260855			0.15				0.000327522
PocGH01_11053300	PocGH01_11_v2	1845370	1847010	4	0.000176576	0.000176576	POWCR01_110047400	LT594515	1863332	1864972	7	0.00049104	0.00049104	PF3D7_0603300	Pf3D7_06_v3	130191	132792	4	0.00028865	0.00028865			2.7809				0.000956266
PocGH01_11053100	PocGH01_11_v2	1836005	1837333	0	0	1e-05	POWCR01_110047200	LT594515	1853600	1854928	1	6.1072e-05	6.1072e-05	PF3D7_0603500	Pf3D7_06_v3	138667	141013	1	4.36379e-05	4.36379e-05			6.1072				0.00010471
PocGH01_11052900	PocGH01_11_v2	1821922	1823337	2	0.000104121	0.000104121	POWCR01_110047000	LT594515	1839209	1840897	4	0.000561204	0.000561204	PF3D7_0603700	Pf3D7_06_v3	150279	152471	3	0.000259457	0.000259457			5.38992				0.000924782
PocGH01_11052700	PocGH01_11_v2	1810496	1811650	6	0.000330864	0.000330864	POWCR01_110046800	LT594515	1827304	1828458	1	0.000200765	0.000200765	PF3D7_0603900	Pf3D7_06_v3	160825	162616	1	0.00019051	0.00019051			0.60679				0.000722139
PocGH01_11052400	PocGH01_11_v2	1788350	1789133	4	0.000255102	0.000255102	POWCR01_110046400	LT594515	1804719	1805489	2	0.000367175	0.000367175	PF3D7_0604200	Pf3D7_06_v3	180607	181669	0	0	1e-05			1.43933				0.000622277
PocGH01_11052200	PocGH01_11_v2	1783960	1784727	0	0	1e-05	POWCR01_110046300	LT594515	1800346	1803923	6	0.000202526	0.000202526	PF3D7_0604400	Pf3D7_06_v3	184892	185843	5	0.000736639	0.000736639			20.2526				0.000939165
PocGH01_11052000	PocGH01_11_v2	1765379	1770076	26	0.000450321	0.000450321	POWCR01_110046100	LT594515	1787291	1792106	9	0.000114959	0.000114959	PF3D7_0604600	Pf3D7_06_v3	198862	204355	3	5.59255e-05	5.59255e-05			0.255282				0.000621205
PocGH01_11051800	PocGH01_11_v2	1758377	1762423	17	0.000255656	0.000255656	POWCR01_110045900	LT594515	1780078	1784175	6	9.4072e-05	9.4072e-05	PF3D7_0604800	Pf3D7_06_v3	206807	211802	3	7.97224e-05	7.97224e-05			0.367963				0.00042945
PocGH01_11051700	PocGH01_11_v2	1756732	1757362	2	0.00030883	0.00030883	POWCR01_110045800	LT594515	1778419	1779052	1	0.000134107	0.000134107	PF3D7_0604900	Pf3D7_06_v3	212174	213397	1	8.3675e-05	8.3675e-05			0.434242				0.000526612
PocGH01_11051500	PocGH01_11_v2	1748649	1751018	7	0.000408417	0.000408417	POWCR01_110045600	LT594515	1770116	1772557	1	1.78044e-05	1.78044e-05	PF3D7_0605100	Pf3D7_06_v3	215004	220338	3	4.82602e-05	4.82602e-05			0.0435937				0.000474482
PocGH01_11051400	PocGH01_11_v2	1746106	1747626	3	0.000192181	0.000192181	POWCR01_110045500	LT594515	1767530	1769049	4	0.000169082	0.000169082	PF3D7_0605200	Pf3D7_06_v3	220100	221977	2	0.000157548	0.000157548			0.879806				0.000518811
PocGH01_11051200	PocGH01_11_v2	1742469	1742945	0	0	1e-05	POWCR01_110045300	LT594515	1763832	1764308	0	0	1e-05	PF3D7_0605400	Pf3D7_06_v3	224446	225095	1	0.000157566	0.000157566			1				0.000157566
PocGH01_11050900	PocGH01_11_v2	1729779	1730591	0	0	1e-05	POWCR01_110045000	LT594515	1751025	1751837	2	0.000209162	0.000209162	PF3D7_0605700	Pf3D7_06_v3	236397	237251	2	0.000585627	0.000585627			20.9162				0.000794789
PocGH01_11050700	PocGH01_11_v2	1716008	1717652	5	0.000478529	0.000478529	POWCR01_110044800	LT594515	1737417	1739089	2	0.000574658	0.000574658	PF3D7_0605900	Pf3D7_06_v3	246321	249977	4	0.000112024	0.000112024			1.20088				0.00116521
PocGH01_11050300	PocGH01_11_v2	1700538	1700915	6	0.000793651	0.000793651	POWCR01_110044500	LT594515	1721841	1722218	0	0	1e-05	PF3D7_0606300	Pf3D7_06_v3	262635	263857	1	0.000158182	0.000158182			0.0126				0.000951833
PocGH01_11049900	PocGH01_11_v2	1677232	1681949	21	0.000258442	0.000258442	POWCR01_110044200	LT594515	1697542	1702313	7	0.00019539	0.00019539	PF3D7_0606700	Pf3D7_06_v3	281991	287880	7	0.000280148	0.000280148			0.75603				0.00073398
PocGH01_11049600	PocGH01_11_v2	1663626	1667069	15	0.000438543	0.000438543	POWCR01_110043900	LT594515	1683235	1686637	3	0.000215223	0.000215223	PF3D7_0607100	Pf3D7_06_v3	297941	301197	4	0.000125782	0.000125782			0.490768				0.000779548
PocGH01_11049200	PocGH01_11_v2	1651432	1652757	1	7.34811e-05	7.34811e-05	POWCR01_110043400	LT594515	1670517	1671842	2	9.40072e-05	9.40072e-05	PF3D7_0607500	Pf3D7_06_v3	310779	313770	5	0.000448802	0.000448802			1.27934				0.00061629
PocGH01_11049000	PocGH01_11_v2	1635289	1642734	78	0.000830336	0.000830336	POWCR01_110043200	LT594515	1653763	1661574	26	0.000244175	0.000244175	PF3D7_0607700	Pf3D7_06_v3	319519	329442	17	0.000261446	0.000261446			0.294068				0.00133596
PocGH01_11048900	PocGH01_11_v2	1632438	1634346	5	0.000226323	0.000226323	POWCR01_110043100	LT594515	1651086	1652997	5	0.000443191	0.000443191	PF3D7_0607800	Pf3D7_06_v3	329254	332013	4	0.000148432	0.000148432			1.95822				0.000817946
PocGH01_11048800	PocGH01_11_v2	1629110	1631719	5	0.000149327	0.000149327	POWCR01_110043000	LT594515	1647659	1650169	6	0.00019012	0.00019012	PF3D7_0607900	Pf3D7_06_v3	332329	335631	5	0.000206718	0.000206718			1.27318				0.000546165
PocGH01_11048700	PocGH01_11_v2	1626228	1628688	6	0.000195884	0.000195884	POWCR01_110042900	LT594515	1644870	1647411	4	6.76579e-05	6.76579e-05	PF3D7_0608000	Pf3D7_06_v3	335107	337484	2	0.000124422	0.000124422			0.345398				0.000387964
PocGH01_11048500	PocGH01_11_v2	1620989	1621877	3	0.000325921	0.000325921	POWCR01_110042700	LT594515	1639929	1640850	1	0.000167683	0.000167683	PF3D7_0608200	Pf3D7_06_v3	341804	342871	1	0.00044752	0.00044752			0.51449				0.000941124
PocGH01_11048400	PocGH01_11_v2	1617071	1620370	5	0.00015657	0.00015657	POWCR01_110042600	LT594515	1635873	1639304	8	0.000155141	0.000155141	PF3D7_0608300	Pf3D7_06_v3	342351	347812	9	0.000383355	0.000383355			0.990873				0.000695066
PocGH01_11048200	PocGH01_11_v2	1613586	1614137	2	0.000497027	0.000497027	POWCR01_110042400	LT594515	1632230	1632850	4	0.000956848	0.000956848	PF3D7_0608400	Pf3D7_06_v3	349769	350541	0	0	1e-05			1.92514				0.00145388
PocGH01_11047800	PocGH01_11_v2	1599440	1600684	2	0.000226547	0.000226547	POWCR01_110042000	LT594515	1617329	1618573	0	0	1e-05	PF3D7_0608800	Pf3D7_06_v3	361326	363964	4	0.000189735	0.000189735			0.044141				0.000416282
PocGH01_11047300	PocGH01_11_v2	1566347	1568613	17	0.00063008	0.00063008	POWCR01_110041500	LT594515	1582513	1584844	2	5.42773e-05	5.42773e-05	PF3D7_0609300	Pf3D7_06_v3	396165	399337	4	0.000157804	0.000157804			0.0861435				0.000842161
PocGH01_11047200	PocGH01_11_v2	1564286	1566016	7	0.000229599	0.000229599	POWCR01_110041400	LT594515	1580449	1582179	6	0.000171374	0.000171374	PF3D7_0609400	Pf3D7_06_v3	399357	402112	2	7.43238e-05	7.43238e-05			0.746406				0.000475297
PocGH01_11046700	PocGH01_11_v2	1537519	1538729	4	0.000243494	0.000243494	POWCR01_110040900	LT594515	1553515	1554733	4	0.000176751	0.000176751	PF3D7_0610000	Pf3D7_06_v3	432378	434270	0	0	1e-05			0.725895				0.000420245
PocGH01_11046600	PocGH01_11_v2	1535321	1537144	6	0.000216487	0.000216487	POWCR01_110040800	LT594515	1551042	1552880	1	2.36423e-05	2.36423e-05	PF3D7_0610100	Pf3D7_06_v3	434240	436684	1	4.18888e-05	4.18888e-05			0.109209				0.000282018
PocGH01_11046300	PocGH01_11_v2	1525870	1526452	6	0.00067731	0.00067731	POWCR01_110040500	LT594515	1541282	1541865	2	0.000423533	0.000423533	PF3D7_0610500	Pf3D7_06_v3	444549	446775	2	9.19786e-05	9.19786e-05			0.625316				0.00119282
PocGH01_11046200	PocGH01_11_v2	1521399	1522553	3	0.000237618	0.000237618	POWCR01_110040400	LT594515	1537060	1538046	3	0.000170359	0.000170359	PF3D7_0610700	Pf3D7_06_v3	452476	453446	1	0.000199234	0.000199234			0.716945				0.000607211
PocGH01_11045900	PocGH01_11_v2	1510734	1512132	5	0.000344593	0.000344593	POWCR01_110040100	LT594515	1526129	1527692	1	4.94265e-05	4.94265e-05	PF3D7_0611000	Pf3D7_06_v3	463021	465127	3	0.000145826	0.000145826			0.143434				0.000539846
PocGH01_11045800	PocGH01_11_v2	1508548	1508814	0	0	1e-05	POWCR01_110040000	LT594515	1524025	1524291	0	0	1e-05	PF3D7_0611100	Pf3D7_06_v3	466047	466537	0	0	1e-05			1				0
PocGH01_11045700	PocGH01_11_v2	1506190	1507468	10	0.000484414	0.000484414	POWCR01_110039900	LT594515	1521646	1522931	1	0.00012622	0.00012622	PF3D7_0611200	Pf3D7_06_v3	467227	469157	5	0.000353593	0.000353593			0.260562				0.000964227
PocGH01_11045600	PocGH01_11_v2	1503613	1504788	2	8.5034e-05	8.5034e-05	POWCR01_110039800	LT594515	1519055	1520229	2	7.40056e-05	7.40056e-05	PF3D7_0611300	Pf3D7_06_v3	469685	471521	0	0	1e-05			0.870306				0.00015904
PocGH01_11045500	PocGH01_11_v2	1500434	1503016	10	0.000211938	0.000211938	POWCR01_110039700	LT594515	1515830	1518460	1	0.00019096	0.00019096	PF3D7_0611400	Pf3D7_06_v3	471256	474637	2	6.05667e-05	6.05667e-05			0.901018				0.000463465
PocGH01_11045400	PocGH01_11_v2	1487558	1488814	4	0.000234584	0.000234584	POWCR01_110039600	LT594515	1502625	1503881	8	0.000459648	0.000459648	PF3D7_0611500	Pf3D7_06_v3	482825	483907	1	9.4569e-05	9.4569e-05			1.95942				0.000788801
PocGH01_11045200	PocGH01_11_v2	1481171	1481888	3	0.000208914	0.000208914	POWCR01_110039400	LT594515	1496308	1497027	3	0.00054482	0.00054482	PF3D7_0611700	Pf3D7_06_v3	488418	489504	0	0	1e-05			2.60787				0.000753734
PocGH01_11045000	PocGH01_11_v2	1462297	1463475	3	0.000247928	0.000247928	POWCR01_110039200	LT594515	1476690	1477891	6	0.00021703	0.00021703	PF3D7_0611900	Pf3D7_06_v3	505314	507593	5	0.000454194	0.000454194			0.875375				0.000919152
PocGH01_11044900	PocGH01_11_v2	1461196	1461771	6	0.000603187	0.000603187	POWCR01_110039100	LT594515	1475578	1476156	0	0	1e-05	PF3D7_0612000	Pf3D7_06_v3	506386	508412	4	0.000376145	0.000376145			0.0165786				0.000979332
PocGH01_11044800	PocGH01_11_v2	1458554	1460317	2	7.92323e-05	7.92323e-05	POWCR01_110039000	LT594515	1472933	1474765	2	6.58973e-05	6.58973e-05	PF3D7_0612100	Pf3D7_06_v3	508686	511919	6	0.000484715	0.000484715			0.831697				0.000629845
PocGH01_11044600	PocGH01_11_v2	1448950	1449303	0	0	1e-05	POWCR01_110038800	LT594515	1463161	1463514	0	0	1e-05	PF3D7_0612300	Pf3D7_06_v3	520410	521138	0	0	1e-05			1				0
PocGH01_11044500	PocGH01_11_v2	1447798	1448511	3	0.00098937	0.00098937	POWCR01_110038700	LT594515	1462032	1462745	0	0	1e-05	PF3D7_0612400	Pf3D7_06_v3	521142	522177	1	9.88593e-05	9.88593e-05			0.0101074				0.00108823
PocGH01_11044400	PocGH01_11_v2	1447110	1447475	7	0.00132409	0.00132409	POWCR01_110038600	LT594515	1461347	1461712	2	0.00139481	0.00139481	PF3D7_0612500	Pf3D7_06_v3	522300	522665	1	0.000279831	0.000279831			1.05341				0.00299873
PocGH01_11044300	PocGH01_11_v2	1444770	1446050	3	0.000115103	0.000115103	POWCR01_110038500	LT594515	1459007	1460290	3	0.000198655	0.000198655	PF3D7_0612600	Pf3D7_06_v3	522936	525730	2	7.32867e-05	7.32867e-05			1.72589				0.000387045
PocGH01_11043500	PocGH01_11_v2	1418188	1418981	3	0.000166447	0.000166447	POWCR01_110037800	LT594515	1432106	1432894	1	5.51055e-05	5.51055e-05	PF3D7_0613400	Pf3D7_06_v3	546920	548162	1	8.2396e-05	8.2396e-05			0.331069				0.000303949
PocGH01_11042800	PocGH01_11_v2	1374539	1377256	5	0.000109432	0.000109432	POWCR01_110037100	LT594515	1387481	1390146	6	0.000155851	0.000155851	PF3D7_0614100	Pf3D7_06_v3	589090	592978	10	0.000769618	0.000769618			1.42418				0.0010349
PocGH01_11042700	PocGH01_11_v2	1371067	1373658	4	0.000113762	0.000113762	POWCR01_110037000	LT594515	1383961	1386558	1	0.000107109	0.000107109	PF3D7_0614200	Pf3D7_06_v3	593122	595984	1	0.00017489	0.00017489			0.941518				0.000395761
PocGH01_11042600	PocGH01_11_v2	1366137	1369320	16	0.000635506	0.000635506	POWCR01_110036900	LT594515	1378926	1382160	6	0.000273884	0.000273884	PF3D7_0614300	Pf3D7_06_v3	596483	602866	4	5.63732e-05	5.63732e-05			0.43097				0.000965763
PocGH01_11042500	PocGH01_11_v2	1361181	1361930	2	0.000478632	0.000478632	POWCR01_110036800	LT594515	1373865	1374614	1	0.000113366	0.000113366	PF3D7_0614400	Pf3D7_06_v3	602024	605863	5	0.000260787	0.000260787			0.236854				0.000852785
PocGH01_11042300	PocGH01_11_v2	1356467	1358218	4	0.000294901	0.000294901	POWCR01_110036600	LT594515	1368839	1370620	5	0.00021525	0.00021525	PF3D7_0614600	Pf3D7_06_v3	609088	611451	2	0.000125159	0.000125159			0.729906				0.00063531
PocGH01_11042200	PocGH01_11_v2	1353754	1355220	5	0.000691276	0.000691276	POWCR01_110036500	LT594515	1366061	1367539	1	8.42716e-05	8.42716e-05	PF3D7_0614700	Pf3D7_06_v3	612082	614491	3	0.000127492	0.000127492			0.121907				0.00090304
PocGH01_11041800	PocGH01_11_v2	1344056	1345252	1	4.17711e-05	4.17711e-05	POWCR01_110036100	LT594515	1355806	1357002	2	0.000142062	0.000142062	PF3D7_0615100	Pf3D7_06_v3	622767	624490	8	0.00109986	0.00109986			3.40096				0.00128369
PocGH01_11041700	PocGH01_11_v2	1340672	1342911	2	8.47107e-05	8.47107e-05	POWCR01_110036000	LT594515	1352292	1354652	4	0.000350298	0.000350298	PF3D7_0615200	Pf3D7_06_v3	625120	627612	2	0.000200847	0.000200847			4.13523				0.000635856
PocGH01_11041600	PocGH01_11_v2	1338238	1340157	6	0.000175632	0.000175632	POWCR01_110035900	LT594515	1349772	1351697	3	8.92942e-05	8.92942e-05	PF3D7_0615300	Pf3D7_06_v3	627693	630345	1	3.86047e-05	3.86047e-05			0.508416				0.000303531
PocGH01_11041400	PocGH01_11_v2	1322677	1324617	29	0.000794594	0.000794594	POWCR01_110035700	LT594515	1333694	1335649	4	0.000181307	0.000181307	PF3D7_0615500	Pf3D7_06_v3	642699	646241	2	5.62101e-05	5.62101e-05			0.228176				0.00103211
PocGH01_11041200	PocGH01_11_v2	1312758	1314227	1	3.40136e-05	3.40136e-05	POWCR01_110035500	LT594515	1323810	1325225	0	0	1e-05	PF3D7_0615700	Pf3D7_06_v3	656020	657929	1	5.36221e-05	5.36221e-05			0.294				8.76357e-05
PocGH01_11040800	PocGH01_11_v2	1298904	1299589	1	0.000142035	0.000142035	POWCR01_110035100	LT594515	1309107	1309798	2	0.000180135	0.000180135	PF3D7_0616100	Pf3D7_06_v3	671851	672965	0	0	1e-05			1.26824				0.00032217
PocGH01_11040600	PocGH01_11_v2	1293812	1294567	8	0.000763604	0.000763604	POWCR01_110034800	LT594515	1303464	1304219	0	0	1e-05	PF3D7_0616300	Pf3D7_06_v3	676559	677881	0	0	1e-05			0.0130958				0.000763604
PocGH01_11040500	PocGH01_11_v2	1288524	1292549	30	0.000632156	0.000632156	POWCR01_110034700	LT594515	1298179	1302204	7	0.000240731	0.000240731	PF3D7_0616400	Pf3D7_06_v3	678087	684110	16	0.00062391	0.00062391			0.380809				0.0014968
PocGH01_11040400	PocGH01_11_v2	1280877	1285316	13	0.00017442	0.00017442	POWCR01_110034600	LT594515	1290631	1294917	8	0.000213914	0.000213914	PF3D7_0616500	Pf3D7_06_v3	684742	688857	10	0.000470011	0.000470011			1.22643				0.000858345
PocGH01_11040300	PocGH01_11_v2	1278470	1280296	6	0.000164204	0.000164204	POWCR01_110034500	LT594515	1288192	1290012	2	7.05669e-05	7.05669e-05	PF3D7_0616600	Pf3D7_06_v3	689086	691142	5	0.000467497	0.000467497			0.429751				0.000702268
PocGH01_11039900	PocGH01_11_v2	1265186	1266373	2	8.41751e-05	8.41751e-05	POWCR01_110034100	LT594515	1274640	1275945	3	0.000218283	0.000218283	PF3D7_0617000	Pf3D7_06_v3	703477	705444	1	5.20418e-05	5.20418e-05			2.5932				0.0003545
PocGH01_11039600	PocGH01_11_v2	1248911	1249781	0	0	1e-05	POWCR01_110033800	LT594515	1257884	1258746	0	0	1e-05	PF3D7_0617300	Pf3D7_06_v3	720336	721721	2	0.000111869	0.000111869			1				0.000111869
PocGH01_11039200	PocGH01_11_v2	1229483	1231555	6	0.000329017	0.000329017	POWCR01_110033400	LT594515	1238779	1240884	6	0.00012387	0.00012387	PF3D7_0618100	Pf3D7_06_v3	761703	764548	4	0.000143947	0.000143947			0.376485				0.000596834
PocGH01_11039100	PocGH01_11_v2	1228291	1229118	2	0.000168813	0.000168813	POWCR01_110033300	LT594515	1237568	1238414	2	0.0001449	0.0001449	PF3D7_0618200	Pf3D7_06_v3	764260	765980	5	0.000436413	0.000436413			0.858346				0.000750126
PocGH01_11038700	PocGH01_11_v2	1215352	1217305	3	0.000280176	0.000280176	POWCR01_110032900	LT594515	1224482	1226523	1	1.9401e-05	1.9401e-05	PF3D7_0618600	Pf3D7_06_v3	775980	777835	2	0.000159415	0.000159415			0.0692458				0.000458992
PocGH01_11038400	PocGH01_11_v2	1205614	1208946	6	0.00016117	0.00016117	POWCR01_110032600	LT594515	1214183	1217538	1	2.5335e-05	2.5335e-05	PF3D7_0618900	Pf3D7_06_v3	784019	788588	3	8.71538e-05	8.71538e-05			0.157194				0.000273659
PocGH01_11038200	PocGH01_11_v2	1195782	1197284	9	0.000515209	0.000515209	POWCR01_110032400	LT594515	1204458	1205963	0	0	1e-05	PF3D7_0619100	Pf3D7_06_v3	796519	798904	10	0.00124064	0.00124064			0.0194096				0.00175585
PocGH01_11038100	PocGH01_11_v2	1191300	1194669	21	0.000489066	0.000489066	POWCR01_110032300	LT594515	1199795	1203378	5	0.000128055	0.000128055	PF3D7_0619200	Pf3D7_06_v3	799040	803205	11	0.000591759	0.000591759			0.261836				0.00120888
PocGH01_11037800	PocGH01_11_v2	1168665	1172870	13	0.000243547	0.000243547	POWCR01_110032000	LT594515	1176653	1180873	6	8.88357e-05	8.88357e-05	PF3D7_0619500	Pf3D7_06_v3	819576	824325	15	0.000821741	0.000821741			0.364758				0.00115412
PocGH01_11037600	PocGH01_11_v2	1163045	1165316	11	0.000366236	0.000366236	POWCR01_110031800	LT594515	1170867	1173157	4	0.00025644	0.00025644	PF3D7_0619700	Pf3D7_06_v3	828122	830389	5	0.000597088	0.000597088			0.700204				0.00121976
PocGH01_11037400	PocGH01_11_v2	1153251	1153946	0	0	1e-05	POWCR01_110031600	LT594515	1160704	1161399	1	0.000116623	0.000116623	PF3D7_0619900	Pf3D7_06_v3	839748	841672	2	0.000277844	0.000277844			11.6623				0.000394467
PocGH01_11037300	PocGH01_11_v2	1151234	1152523	1	7.15618e-05	7.15618e-05	POWCR01_110031500	LT594515	1158689	1159978	2	0.000281635	0.000281635	PF3D7_0620000	Pf3D7_06_v3	841846	843363	4	0.000449795	0.000449795			3.93555				0.000802992
PocGH01_11037200	PocGH01_11_v2	1148277	1148833	6	0.000708926	0.000708926	POWCR01_110031400	LT594515	1155947	1156496	0	0	1e-05	PF3D7_0620100	Pf3D7_06_v3	845162	846452	0	0	1e-05			0.0141058				0.000708926
PocGH01_11037000	PocGH01_11_v2	1143449	1145887	8	0.000313285	0.000313285	POWCR01_110031200	LT594515	1150916	1153345	4	0.000117298	0.000117298	PF3D7_0620300	Pf3D7_06_v3	848035	850864	2	0.000193014	0.000193014			0.374413				0.000623597
PocGH01_11036900	PocGH01_11_v2	1141683	1143041	8	0.000519839	0.000519839	POWCR01_110031100	LT594515	1149205	1150512	1	3.32403e-05	3.32403e-05	PF3D7_0620400	Pf3D7_06_v3	851162	853200	13	0.0014455	0.0014455			0.0639435				0.00199858
PocGH01_11036800	PocGH01_11_v2	1137471	1139039	14	0.000560575	0.000560575	POWCR01_110031000	LT594515	1144811	1146505	1	2.56509e-05	2.56509e-05	PF3D7_0620500	Pf3D7_06_v3	853821	857324	1	2.92289e-05	2.92289e-05			0.0457582				0.000615455
PocGH01_11036700	PocGH01_11_v2	1135710	1136591	0	0	1e-05	POWCR01_110030900	LT594515	1142905	1143786	2	0.000280434	0.000280434	PF3D7_0620600	Pf3D7_06_v3	857342	858966	5	0.000371157	0.000371157			28.0434				0.000651591
PocGH01_11036600	PocGH01_11_v2	1134240	1135400	4	0.000329071	0.000329071	POWCR01_110030800	LT594515	1141688	1142782	1	3.97062e-05	3.97062e-05	PF3D7_0620700	Pf3D7_06_v3	858689	860721	2	0.000145536	0.000145536			0.120661				0.000514313
PocGH01_11036200	PocGH01_11_v2	1123344	1127336	10	0.000195218	0.000195218	POWCR01_110030400	LT594515	1130799	1134818	5	8.36398e-05	8.36398e-05	PF3D7_0621100	Pf3D7_06_v3	865550	870507	11	0.000437817	0.000437817			0.428443				0.000716675
PocGH01_11035900	PocGH01_11_v2	1110047	1111828	6	0.00019497	0.00019497	POWCR01_110030100	LT594515	1117592	1119373	2	0.000172417	0.000172417	PF3D7_0621400	Pf3D7_06_v3	878363	880852	2	0.000187378	0.000187378			0.884326				0.000554765
PocGH01_11035800	PocGH01_11_v2	1107562	1108656	5	0.00056902	0.00056902	POWCR01_110030000	LT594515	1115171	1116265	1	0.000180884	0.000180884	PF3D7_0621500	Pf3D7_06_v3	881823	883145	1	7.74136e-05	7.74136e-05			0.317887				0.000827318
PocGH01_11035300	PocGH01_11_v2	1091963	1092948	1	0.00027053	0.00027053	POWCR01_110029500	LT594515	1099556	1100519	3	0.000326797	0.000326797	PF3D7_0622000	Pf3D7_06_v3	896664	897983	1	0.000206905	0.000206905			1.20799				0.000804232
PocGH01_11034900	PocGH01_11_v2	1075008	1075382	1	0.000259829	0.000259829	POWCR01_110029100	LT594515	1082732	1083106	0	0	1e-05	PF3D7_0622400	Pf3D7_06_v3	911283	912177	2	0.000330586	0.000330586			0.0384869				0.000590415
PocGH01_11034800	PocGH01_11_v2	1073065	1074417	3	0.000145925	0.000145925	POWCR01_110029000	LT594515	1080668	1082020	3	0.000245652	0.000245652	PF3D7_0622500	Pf3D7_06_v3	912197	914142	1	5.26301e-05	5.26301e-05			1.68341				0.000444207
PocGH01_11034600	PocGH01_11_v2	1068650	1070483	2	0.00015379	0.00015379	POWCR01_110028900	LT594515	1076287	1078052	1	2.46196e-05	2.46196e-05	PF3D7_0622700	Pf3D7_06_v3	915905	917975	2	0.000241773	0.000241773			0.160086				0.000420183
PocGH01_11034300	PocGH01_11_v2	1039299	1040981	8	0.000320722	0.000320722	POWCR01_110028600	LT594515	1044200	1045936	0	0	1e-05	PF3D7_0623000	Pf3D7_06_v3	936298	938735	3	0.000331405	0.000331405			0.0311797				0.000652127
PocGH01_11034100	PocGH01_11_v2	1028732	1029898	5	0.00025052	0.00025052	POWCR01_110028400	LT594515	1033492	1034673	0	0	1e-05	PF3D7_0623200	Pf3D7_06_v3	945100	947629	3	0.000157428	0.000157428			0.039917				0.000407948
PocGH01_11033900	PocGH01_11_v2	1024115	1025368	6	0.000422239	0.000422239	POWCR01_110028300	LT594515	1031709	1032959	2	0.000167595	0.000167595	PF3D7_0623400	Pf3D7_06_v3	950223	951506	2	0.00015953	0.00015953			0.39692				0.000749364
PocGH01_11033700	PocGH01_11_v2	1015266	1017468	4	0.000174595	0.000174595	POWCR01_110028100	LT594515	1022586	1024851	5	0.000187608	0.000187608	PF3D7_0623600	Pf3D7_06_v3	955547	958868	6	0.000199112	0.000199112			1.07453				0.000561315
PocGH01_11033600	PocGH01_11_v2	1012432	1014981	19	0.000531946	0.000531946	POWCR01_110028000	LT594515	1019691	1022270	2	6.59102e-05	6.59102e-05	PF3D7_0623700	Pf3D7_06_v3	958885	962607	3	0.000275096	0.000275096			0.123904				0.000872952
PocGH01_11033400	PocGH01_11_v2	998863	999729	0	0	1e-05	POWCR01_110027800	LT594515	1005502	1006368	0	0	1e-05	PF3D7_0623900	Pf3D7_06_v3	977162	978525	1	7.50867e-05	7.50867e-05			1				7.50867e-05
PocGH01_11033200	PocGH01_11_v2	991945	992958	1	4.93097e-05	4.93097e-05	POWCR01_110027600	LT594515	998030	999028	4	0.000174087	0.000174087	PF3D7_0624100	Pf3D7_06_v3	983297	985562	2	9.03956e-05	9.03956e-05			3.53048				0.000313792
PocGH01_11033000	PocGH01_11_v2	986360	988207	5	0.000186619	0.000186619	POWCR01_110027400	LT594515	992460	994413	4	0.000138008	0.000138008	PF3D7_0624300	Pf3D7_06_v3	987808	989636	3	0.00016799	0.00016799			0.739517				0.000492617
PocGH01_11032900	PocGH01_11_v2	983805	985613	5	0.000231798	0.000231798	POWCR01_110027300	LT594515	989893	991701	8	0.000185918	0.000185918	PF3D7_0624400	Pf3D7_06_v3	989930	992253	4	0.000215452	0.000215452			0.802069				0.000633168
PocGH01_11032800	PocGH01_11_v2	981816	982076	1	0.000191571	0.000191571	POWCR01_110027200	LT594515	987703	987963	0	0	1e-05	PF3D7_0624500	Pf3D7_06_v3	993658	996430	2	0.000106698	0.000106698			0.0522				0.000298269
PocGH01_11032300	PocGH01_11_v2	945384	947307	6	0.000339837	0.000339837	POWCR01_110026700	LT594515	950274	952366	5	0.000426543	0.000426543	PF3D7_0625000	Pf3D7_06_v3	1019648	1022452	1	3.65127e-05	3.65127e-05			1.25514				0.000802893
PocGH01_11032200	PocGH01_11_v2	942798	944042	2	7.8268e-05	7.8268e-05	POWCR01_110026600	LT594515	947672	948916	0	0	1e-05	PF3D7_0625100	Pf3D7_06_v3	1023015	1024214	2	0.000246562	0.000246562			0.127766				0.00032483
PocGH01_11031700	PocGH01_11_v2	926612	928450	4	0.000130387	0.000130387	POWCR01_110026100	LT594515	930785	932635	2	4.69781e-05	4.69781e-05	PF3D7_0625600	Pf3D7_06_v3	1037558	1042004	7	0.000404319	0.000404319			0.360297				0.000581684
PocGH01_11031200	PocGH01_11_v2	910399	912859	9	0.000296442	0.000296442	POWCR01_110025400	LT594515	914784	917265	9	0.000248773	0.000248773	PF3D7_0626100	Pf3D7_06_v3	1055904	1058812	5	0.000485079	0.000485079			0.839196				0.00103029
PocGH01_11031100	PocGH01_11_v2	909101	910331	10	0.000440613	0.000440613	POWCR01_110025300	LT594515	913377	914714	3	0.000764764	0.000764764	PF3D7_0626200	Pf3D7_06_v3	1058496	1060180	1	0.000162086	0.000162086			1.73568				0.00136746
PocGH01_11031000	PocGH01_11_v2	905490	907646	8	0.000228248	0.000228248	POWCR01_110025200	LT594515	909851	912011	2	5.85725e-05	5.85725e-05	PF3D7_0626300	Pf3D7_06_v3	1061115	1062891	1	5.76355e-05	5.76355e-05			0.256618				0.000344456
PocGH01_11030700	PocGH01_11_v2	894374	894808	0	0	1e-05	POWCR01_110024900	LT594515	898855	899289	3	0.000395358	0.000395358	PF3D7_0626600	Pf3D7_06_v3	1073363	1074436	1	9.53615e-05	9.53615e-05			39.5358				0.000490719
PocGH01_11030500	PocGH01_11_v2	887461	889636	15	0.000430689	0.000430689	POWCR01_110024700	LT594515	891643	893941	27	0.000911584	0.000911584	PF3D7_0626800	Pf3D7_06_v3	1078020	1082073	2	0.000193687	0.000193687			2.11657				0.00153596
PocGH01_11030400	PocGH01_11_v2	884084	885142	2	9.44287e-05	9.44287e-05	POWCR01_110024600	LT594515	888444	889502	2	0.00056201	0.00056201	PF3D7_0626900	Pf3D7_06_v3	1082531	1084389	2	0.000110186	0.000110186			5.95169				0.000766625
PocGH01_11030300	PocGH01_11_v2	883423	883767	0	0	1e-05	POWCR01_110024500	LT594515	887682	888026	1	0.000246447	0.000246447	PF3D7_0627000	Pf3D7_06_v3	1084110	1087609	5	0.000392626	0.000392626			24.6447				0.000639073
PocGH01_11030200	PocGH01_11_v2	874055	878809	16	0.000215446	0.000215446	POWCR01_110024400	LT594515	877884	882896	10	9.07923e-05	9.07923e-05	PF3D7_0627100	Pf3D7_06_v3	1087078	1094389	6	0.00017528	0.00017528			0.421416				0.000481518
PocGH01_11030100	PocGH01_11_v2	871410	872891	3	0.00031145	0.00031145	POWCR01_110024300	LT594515	875095	876545	1	5.85969e-05	5.85969e-05	PF3D7_0627200	Pf3D7_06_v3	1094737	1096373	3	0.000396242	0.000396242			0.188142				0.000766289
PocGH01_11030000	PocGH01_11_v2	868580	870367	10	0.000663971	0.000663971	POWCR01_110024200	LT594515	872135	873955	3	0.000117258	0.000117258	PF3D7_0627300	Pf3D7_06_v3	1096654	1098696	1	0.000250656	0.000250656			0.176601				0.00103188
PocGH01_11029900	PocGH01_11_v2	864761	865309	0	0	1e-05	POWCR01_110024100	LT594515	868280	868828	0	0	1e-05	PF3D7_0627400	Pf3D7_06_v3	1099753	1100995	2	0.000164792	0.000164792			1				0.000164792
PocGH01_11029800	PocGH01_11_v2	862678	863778	1	4.54133e-05	4.54133e-05	POWCR01_110024000	LT594515	866279	867389	0	0	1e-05	PF3D7_0627500	Pf3D7_06_v3	1100997	1103240	5	0.000436124	0.000436124			0.2202				0.000481537
PocGH01_11029500	PocGH01_11_v2	846737	849463	1	1.83352e-05	1.83352e-05	POWCR01_110023700	LT594515	850039	852774	4	0.000225655	0.000225655	PF3D7_0627800	Pf3D7_06_v3	1113448	1117623	24	0.00219911	0.00219911			12.3072				0.0024431
PocGH01_11029300	PocGH01_11_v2	841624	842148	1	0.000185592	0.000185592	POWCR01_110023500	LT594515	844995	845519	0	0	1e-05	PF3D7_0628000	Pf3D7_06_v3	1121527	1122523	1	0.000102726	0.000102726			0.0538816				0.000288318
PocGH01_11029100	PocGH01_11_v2	798429	805991	38	0.000424152	0.000424152	POWCR01_110023300	LT594515	801534	809124	10	0.000238141	0.000238141	PF3D7_0628200	Pf3D7_06_v3	1158605	1169668	10	0.000166624	0.000166624			0.561452				0.000828917
PocGH01_11028900	PocGH01_11_v2	789197	791717	4	0.00023801	0.00023801	POWCR01_110023100	LT594515	792297	794798	3	0.000116236	0.000116236	PF3D7_0628400	Pf3D7_06_v3	1175869	1178588	4	0.000150615	0.000150615			0.488366				0.000504861
PocGH01_11028700	PocGH01_11_v2	784662	786558	6	0.00023047	0.00023047	POWCR01_110022900	LT594515	787715	789618	2	8.93111e-05	8.93111e-05	PF3D7_0628600	Pf3D7_06_v3	1180102	1182381	3	0.000309451	0.000309451			0.387517				0.000629232
PocGH01_11028600	PocGH01_11_v2	781840	783684	4	0.000159822	0.000159822	POWCR01_110022800	LT594515	784923	786719	1	4.73145e-05	4.73145e-05	PF3D7_0628700	Pf3D7_06_v3	1183134	1185887	3	0.000219001	0.000219001			0.296045				0.000426137
PocGH01_11028300	PocGH01_11_v2	772887	773852	1	0.000100865	0.000100865	POWCR01_110022500	LT594515	775327	776292	8	0.000907172	0.000907172	PF3D7_0629000	Pf3D7_06_v3	1194304	1195217	1	0.000112055	0.000112055			8.99392				0.00112009
PocGH01_11028100	PocGH01_11_v2	766734	767870	3	0.000173646	0.000173646	POWCR01_110022300	LT594515	769120	770256	0	0	1e-05	PF3D7_0629200	Pf3D7_06_v3	1198354	1202056	4	0.000202827	0.000202827			0.0575884				0.000376473
PocGH01_11027500	PocGH01_11_v2	720748	724289	10	0.000205953	0.000205953	POWCR01_110021700	LT594515	722430	725973	8	0.000267724	0.000267724	PF3D7_0629800	Pf3D7_06_v3	1243321	1247814	2	8.35633e-05	8.35633e-05			1.29993				0.00055724
PocGH01_11027300	PocGH01_11_v2	713872	716092	13	0.000356735	0.000356735	POWCR01_110021500	LT594515	715289	717559	2	7.48782e-05	7.48782e-05	PF3D7_0630000	Pf3D7_06_v3	1252052	1253985	8	0.000747278	0.000747278			0.209899				0.00117889
PocGH01_11027200	PocGH01_11_v2	710648	712435	5	0.000501205	0.000501205	POWCR01_110021400	LT594515	712062	713861	2	9.44713e-05	9.44713e-05	PF3D7_0630100	Pf3D7_06_v3	1254330	1256987	5	0.000552293	0.000552293			0.188488				0.00114797
PocGH01_11027100	PocGH01_11_v2	707686	708891	0	0	1e-05	POWCR01_110021300	LT594515	708982	710197	2	0.000139842	0.000139842	PF3D7_0630200	Pf3D7_06_v3	1258880	1259939	1	9.6621e-05	9.6621e-05			13.9842				0.000236463
PocGH01_11027000	PocGH01_11_v2	697709	707105	24	0.000202207	0.000202207	POWCR01_110021200	LT594515	699079	708389	17	0.000117058	0.000117058	PF3D7_0630300	Pf3D7_06_v3	1260163	1270722	28	0.000681737	0.000681737			0.578902				0.001001
PocGH01_11026900	PocGH01_11_v2	693952	695106	2	0.00020757	0.00020757	POWCR01_110021100	LT594515	695233	696417	1	3.66905e-05	3.66905e-05	PF3D7_0630400	Pf3D7_06_v3	1271808	1274009	8	0.000821702	0.000821702			0.176762				0.00106596
PocGH01_11026800	PocGH01_11_v2	689777	691261	5	0.000530087	0.000530087	POWCR01_110021000	LT594515	690998	692485	0	0	1e-05	PF3D7_0630500	Pf3D7_06_v3	1275505	1278363	3	0.000139312	0.000139312			0.0188648				0.000669399
PocGH01_11026700	PocGH01_11_v2	683818	686856	17	0.000393639	0.000393639	POWCR01_110020800	LT594515	685013	688076	3	8.32482e-05	8.32482e-05	PF3D7_0630600	Pf3D7_06_v3	1279742	1283475	17	0.00133105	0.00133105			0.211484				0.00180794
PocGH01_11026500	PocGH01_11_v2	674125	676770	5	0.00011048	0.00011048	POWCR01_110020600	LT594515	675108	677578	4	0.000188466	0.000188466	PF3D7_0630800	Pf3D7_06_v3	1288066	1290942	22	0.00270948	0.00270948			1.70588				0.00300843
PocGH01_01011000	PocGH01_01_v2	34917	38624	4	6.5349e-05	6.5349e-05	POWCR01_010005900	LT594505	37147	40857	10	0.000831058	0.000831058	PF3D7_0703200	Pf3D7_07_v3	122013	127441	23	0.000824035	0.000824035			12.7172				0.00172044
PocGH01_01011100	PocGH01_01_v2	40221	40652	2	0.000231481	0.000231481	POWCR01_010006000	LT594505	42198	42629	1	0.001163	0.001163	PF3D7_0703300	Pf3D7_07_v3	128111	129083	1	0.00010526	0.00010526			5.02417				0.00149974
PocGH01_01011200	PocGH01_01_v2	41825	43918	3	7.16332e-05	7.16332e-05	POWCR01_010006100	LT594505	43849	45942	3	0.000121811	0.000121811	PF3D7_0703400	Pf3D7_07_v3	129160	132186	9	0.000524911	0.000524911			1.70048				0.000718355
PocGH01_01012600	PocGH01_01_v2	147699	151745	13	0.000294932	0.000294932	POWCR01_010007600	LT594505	155544	159665	14	0.000239143	0.000239143	PF3D7_0704800	Pf3D7_07_v3	237810	242106	6	0.000193332	0.000193332			0.810841				0.000727407
PocGH01_01012700	PocGH01_01_v2	153878	154837	0	0	1e-05	POWCR01_010007700	LT594505	161809	162768	0	0	1e-05	PF3D7_0704900	Pf3D7_07_v3	243898	245016	0	0	1e-05			1				0
PocGH01_01012900	PocGH01_01_v2	161648	163999	11	0.000375614	0.000375614	POWCR01_010007900	LT594505	169781	172132	4	0.000107635	0.000107635	PF3D7_0705100	Pf3D7_07_v3	251976	255484	10	0.000771031	0.000771031			0.286557				0.00125428
PocGH01_01013000	PocGH01_01_v2	165292	169122	8	0.000287131	0.000287131	POWCR01_010008000	LT594505	173440	177273	10	0.000351294	0.000351294	PF3D7_0705200	Pf3D7_07_v3	255871	260931	17	0.00086484	0.00086484			1.22346				0.00150326
PocGH01_01013100	PocGH01_01_v2	170648	173103	12	0.000336749	0.000336749	POWCR01_010008100	LT594505	178788	181269	3	0.00027405	0.00027405	PF3D7_0705300	Pf3D7_07_v3	261340	264630	4	0.000176351	0.000176351			0.813811				0.00078715
PocGH01_01013200	PocGH01_01_v2	173738	176206	6	0.000139686	0.000139686	POWCR01_010008200	LT594505	181915	184380	0	0	1e-05	PF3D7_0705400	Pf3D7_07_v3	264682	267876	1	6.05498e-05	6.05498e-05			0.0715891				0.000200236
PocGH01_01013400	PocGH01_01_v2	190232	193402	16	0.000339616	0.000339616	POWCR01_010008400	LT594505	198442	201612	7	0.000242251	0.000242251	PF3D7_0705600	Pf3D7_07_v3	280570	284888	5	0.000118567	0.000118567			0.713309				0.000700434
PocGH01_01013700	PocGH01_01_v2	199693	200889	2	0.0001628	0.0001628	POWCR01_010008600	LT594505	208130	209335	3	0.000193905	0.000193905	PF3D7_0705900	Pf3D7_07_v3	289460	291545	1	4.90979e-05	4.90979e-05			1.19106				0.000405803
PocGH01_01013800	PocGH01_01_v2	202753	206409	24	0.000392994	0.000392994	POWCR01_010008700	LT594505	210455	214186	2	3.44326e-05	3.44326e-05	PF3D7_0706000	Pf3D7_07_v3	292228	297493	3	0.00012966	0.00012966			0.0876161				0.000557087
PocGH01_01014000	PocGH01_01_v2	213657	214004	1	0.000279988	0.000279988	POWCR01_010008900	LT594505	222015	222367	2	0.000246336	0.000246336	PF3D7_0706200	Pf3D7_07_v3	303964	305242	2	0.000160154	0.000160154			0.879809				0.000686478
PocGH01_01014200	PocGH01_01_v2	216589	216867	1	0.00137855	0.00137855	POWCR01_010009100	LT594505	224850	225128	0	0	1e-05	PF3D7_0706400	Pf3D7_07_v3	306475	308427	2	0.000227246	0.000227246			0.007254				0.0016058
PocGH01_01014400	PocGH01_01_v2	232048	233829	9	0.000451092	0.000451092	POWCR01_010009300	LT594505	238479	240260	2	0.000333989	0.000333989	PF3D7_0706600	Pf3D7_07_v3	319757	322639	5	0.000177624	0.000177624			0.740401				0.000962705
PocGH01_01015000	PocGH01_01_v2	242526	248153	18	0.000233038	0.000233038	POWCR01_010009900	LT594505	249086	254860	0	0	1e-05	PF3D7_0707200	Pf3D7_07_v3	329719	336587	11	0.000523543	0.000523543			0.0429115				0.000756581
PocGH01_01015200	PocGH01_01_v2	257186	259097	3	0.000189089	0.000189089	POWCR01_010010100	LT594505	263995	265905	1	2.27516e-05	2.27516e-05	PF3D7_0707400	Pf3D7_07_v3	343620	346688	4	0.000211355	0.000211355			0.120322				0.000423196
PocGH01_01015600	PocGH01_01_v2	277979	281535	15	0.000288705	0.000288705	POWCR01_010010500	LT594505	285453	289073	5	0.000183853	0.000183853	PF3D7_0707800	Pf3D7_07_v3	360813	365795	6	0.000340275	0.000340275			0.63682				0.000812833
PocGH01_01015700	PocGH01_01_v2	282965	283744	2	0.000300789	0.000300789	POWCR01_010010600	LT594505	290538	291317	0	0	1e-05	PF3D7_0707900	Pf3D7_07_v3	366092	368080	1	5.14923e-05	5.14923e-05			0.0332459				0.000352281
PocGH01_01015800	PocGH01_01_v2	284971	287912	11	0.000251442	0.000251442	POWCR01_010010700	LT594505	292674	295703	2	4.241e-05	4.241e-05	PF3D7_0708000	Pf3D7_07_v3	368274	372081	4	0.000215164	0.000215164			0.168667				0.000509016
PocGH01_01016000	PocGH01_01_v2	290062	290271	0	0	1e-05	POWCR01_010010900	LT594505	297835	298044	0	0	1e-05	PF3D7_0708100	Pf3D7_07_v3	372302	373569	0	0	1e-05			1				0
PocGH01_01016100	PocGH01_01_v2	291277	294311	8	0.000277109	0.000277109	POWCR01_010011000	LT594505	299214	302253	9	0.000237414	0.000237414	PF3D7_0708200	Pf3D7_07_v3	374243	377393	8	0.000599507	0.000599507			0.856753				0.00111403
PocGH01_01016400	PocGH01_01_v2	304213	307090	21	0.000421914	0.000421914	POWCR01_010011300	LT594505	312751	315687	2	0.00018686	0.00018686	PF3D7_0708500	Pf3D7_07_v3	385186	388646	2	0.000144672	0.000144672			0.442886				0.000753446
PocGH01_01016500	PocGH01_01_v2	308982	309934	4	0.000209864	0.000209864	POWCR01_010011400	LT594505	317395	318361	7	0.000371068	0.000371068	PF3D7_0708600	Pf3D7_07_v3	389473	390365	0	0	1e-05			1.76814				0.000580932
PocGH01_01016600	PocGH01_01_v2	311126	311770	0	0	1e-05	POWCR01_010011500	LT594505	319427	320071	1	0.000251657	0.000251657	PF3D7_0708700	Pf3D7_07_v3	390832	392770	4	0.000410823	0.000410823			25.1657				0.00066248
PocGH01_01016800	PocGH01_01_v2	319830	320681	1	0.000114361	0.000114361	POWCR01_010011700	LT594505	328301	329242	2	0.000136414	0.000136414	PF3D7_0708900	Pf3D7_07_v3	398963	400872	2	0.000107244	0.000107244			1.19284				0.000358019
PocGH01_01017000	PocGH01_01_v2	328597	331500	8	0.000300657	0.000300657	POWCR01_010011900	LT594505	337690	340629	6	0.000338164	0.000338164	PF3D7_0709100	Pf3D7_07_v3	407818	412040	11	0.000398819	0.000398819			1.12475				0.00103764
PocGH01_01017400	PocGH01_01_v2	349205	349817	2	0.000240515	0.000240515	POWCR01_010012300	LT594505	358739	359352	2	0.000209287	0.000209287	PF3D7_0709500	Pf3D7_07_v3	427513	429738	7	0.000439671	0.000439671			0.870162				0.000889473
PocGH01_01018100	PocGH01_01_v2	388056	389438	2	0.000106606	0.000106606	POWCR01_010013200	LT594505	400219	401604	3	0.000172924	0.000172924	PF3D7_0710100	Pf3D7_07_v3	459688	461959	12	0.00145754	0.00145754			1.62209				0.00173707
PocGH01_01018300	PocGH01_01_v2	400439	401718	1	7.61218e-05	7.61218e-05	POWCR01_010013400	LT594505	412619	413889	2	0.000176395	0.000176395	PF3D7_0710300	Pf3D7_07_v3	472306	474069	8	0.00144505	0.00144505			2.31727				0.00169757
PocGH01_01018400	PocGH01_01_v2	402524	403672	1	8.48006e-05	8.48006e-05	POWCR01_010013500	LT594505	414722	416008	1	6.60638e-05	6.60638e-05	PF3D7_0710400	Pf3D7_07_v3	474350	475968	9	0.00162368	0.00162368			0.779049				0.00177454
PocGH01_01018500	PocGH01_01_v2	403771	405328	4	0.00021971	0.00021971	POWCR01_010013600	LT594505	416109	417746	7	0.000236532	0.000236532	PF3D7_0710500	Pf3D7_07_v3	475796	477592	8	0.00129186	0.00129186			1.07656				0.0017481
PocGH01_01019100	PocGH01_01_v2	421364	421903	0	0	1e-05	POWCR01_010014300	LT594505	434904	435443	3	0.000737397	0.000737397	PF3D7_0711100	Pf3D7_07_v3	491933	494421	3	0.000283466	0.000283466			73.7397				0.00102086
PocGH01_01019200	PocGH01_01_v2	424266	427025	9	0.00024158	0.00024158	POWCR01_010014400	LT594505	437960	440656	9	0.000397739	0.000397739	PF3D7_0711200	Pf3D7_07_v3	494948	498596	18	0.00129702	0.00129702			1.64641				0.00193634
PocGH01_01019300	PocGH01_01_v2	428330	428692	0	0	1e-05	POWCR01_010014500	LT594505	442101	442463	0	0	1e-05	PF3D7_0711300	Pf3D7_07_v3	499135	500245	1	9.21856e-05	9.21856e-05			1				9.21856e-05
PocGH01_01019400	PocGH01_01_v2	429499	432039	50	0.00125147	0.00125147	POWCR01_010014600	LT594505	443374	445982	2	4.77738e-05	4.77738e-05	PF3D7_0711400	Pf3D7_07_v3	500019	503352	6	0.000389111	0.000389111			0.0381741				0.00168835
PocGH01_01019500	PocGH01_01_v2	435752	437902	11	0.000299801	0.000299801	POWCR01_010014700	LT594505	449794	451932	2	6.00759e-05	6.00759e-05	PF3D7_0711500	Pf3D7_07_v3	504540	507864	28	0.00264559	0.00264559			0.200386				0.00300547
PocGH01_14029700	PocGH01_14_v2	838084	839529	12	0.000475325	0.000475325	POWCR01_140024000	LT594518	840492	841926	1	0.000113114	0.000113114	PF3D7_0713400	Pf3D7_07_v3	612059	613810	7	0.00109771	0.00109771			0.237972				0.00168615
PocGH01_14029900	PocGH01_14_v2	843991	846869	5	0.000118015	0.000118015	POWCR01_140024200	LT594518	846626	849505	5	0.000114751	0.000114751	PF3D7_0713600	Pf3D7_07_v3	617889	621078	23	0.00242222	0.00242222			0.972342				0.00265499
PocGH01_14030000	PocGH01_14_v2	847548	849498	3	0.000185309	0.000185309	POWCR01_140024300	LT594518	850223	852152	7	0.000200746	0.000200746	PF3D7_0713700	Pf3D7_07_v3	621090	623717	4	0.000190529	0.000190529			1.0833				0.000576584
PocGH01_14030100	PocGH01_14_v2	850772	851838	3	0.000180249	0.000180249	POWCR01_140024400	LT594518	853342	854411	0	0	1e-05	PF3D7_0713800	Pf3D7_07_v3	623870	625625	4	0.000285143	0.000285143			0.0554788				0.000465392
PocGH01_14030400	PocGH01_14_v2	872995	874923	13	0.000361553	0.000361553	POWCR01_140024600	LT594518	871579	873507	6	0.000218381	0.000218381	PF3D7_0714100	Pf3D7_07_v3	646719	648767	0	0	1e-05			0.604008				0.000579934
PocGH01_14030600	PocGH01_14_v2	883276	887139	20	0.000353029	0.000353029	POWCR01_140024800	LT594518	882241	886124	5	0.000114183	0.000114183	PF3D7_0714300	Pf3D7_07_v3	656565	662123	2	3.68477e-05	3.68477e-05			0.323438				0.00050406
PocGH01_14030700	PocGH01_14_v2	887893	889020	4	0.000303464	0.000303464	POWCR01_140024900	LT594518	886887	888021	2	0.000181319	0.000181319	PF3D7_0714400	Pf3D7_07_v3	662068	664084	3	0.000152332	0.000152332			0.597498				0.000637115
PocGH01_14030900	PocGH01_14_v2	893505	895484	7	0.000194298	0.000194298	POWCR01_140025100	LT594518	892356	894386	6	0.000202689	0.000202689	PF3D7_0714600	Pf3D7_07_v3	667505	670119	9	0.000851405	0.000851405			1.04319				0.00124839
PocGH01_14031600	PocGH01_14_v2	909562	911602	6	0.000166484	0.000166484	POWCR01_140025700	LT594518	906739	908852	2	6.07864e-05	6.07864e-05	PF3D7_0715300	Pf3D7_07_v3	683130	686996	6	0.000251977	0.000251977			0.365119				0.000479247
PocGH01_14031800	PocGH01_14_v2	915157	915788	3	0.000462512	0.000462512	POWCR01_140025900	LT594518	912427	913079	1	6.36315e-05	6.36315e-05	PF3D7_0715500	Pf3D7_07_v3	689176	690393	1	8.40872e-05	8.40872e-05			0.137578				0.000610231
PocGH01_14031900	PocGH01_14_v2	916933	919179	8	0.000220237	0.000220237	POWCR01_140026000	LT594518	914234	916495	5	0.00013284	0.00013284	PF3D7_0715600	Pf3D7_07_v3	690902	693820	0	0	1e-05			0.603168				0.000353077
PocGH01_14032000	PocGH01_14_v2	920667	921026	0	0	1e-05	POWCR01_140026100	LT594518	917960	918319	0	0	1e-05	PF3D7_0715700	Pf3D7_07_v3	694095	695200	0	0	1e-05			1				0
PocGH01_14032100	PocGH01_14_v2	921808	923122	6	0.000360811	0.000360811	POWCR01_140026200	LT594518	919138	920454	6	0.000725555	0.000725555	PF3D7_0715800	Pf3D7_07_v3	695091	697180	2	9.80079e-05	9.80079e-05			2.0109				0.00118437
PocGH01_14032200	PocGH01_14_v2	925776	927500	2	8.54701e-05	8.54701e-05	POWCR01_140026300	LT594518	923098	924784	4	0.000258298	0.000258298	PF3D7_0715900	Pf3D7_07_v3	697965	701574	9	0.000531951	0.000531951			3.02209				0.000875719
PocGH01_03020100	PocGH01_03_v2	441826	443259	2	6.9735e-05	6.9735e-05	POWCR01_030015800	LT594507	487580	488947	2	8.83007e-05	8.83007e-05	PF3D7_0716200	Pf3D7_07_v3	711820	715046	2	0.000179848	0.000179848			1.26623				0.000337884
PocGH01_03020300	PocGH01_03_v2	448510	449565	2	0.000361859	0.000361859	POWCR01_030016000	LT594507	494523	495564	4	0.000242957	0.000242957	PF3D7_0716400	Pf3D7_07_v3	719353	721623	3	0.000210459	0.000210459			0.671413				0.000815275
PocGH01_03020500	PocGH01_03_v2	453493	455139	5	0.000238195	0.000238195	POWCR01_030016200	LT594507	499700	501492	1	2.31723e-05	2.31723e-05	PF3D7_0716600	Pf3D7_07_v3	725093	727476	6	0.000381873	0.000381873			0.0972829				0.00064324
PocGH01_03020700	PocGH01_03_v2	459651	460924	1	7.64803e-05	7.64803e-05	POWCR01_030016400	LT594507	506019	507502	3	0.000143886	0.000143886	PF3D7_0716800	Pf3D7_07_v3	731974	734370	6	0.000488994	0.000488994			1.88135				0.00070936
PocGH01_03020800	PocGH01_03_v2	465714	466682	1	0.000100553	0.000100553	POWCR01_030016500	LT594507	512276	513244	1	4.48692e-05	4.48692e-05	PF3D7_0716900	Pf3D7_07_v3	734609	737460	4	0.000419461	0.000419461			0.446224				0.000564883
PocGH01_03021100	PocGH01_03_v2	475622	476685	2	0.00018315	0.00018315	POWCR01_030016800	LT594507	522625	524106	3	0.000196236	0.000196236	PF3D7_0717200	Pf3D7_07_v3	745040	747459	3	0.000202203	0.000202203			1.07145				0.000581589
PocGH01_03021200	PocGH01_03_v2	478825	480570	2	0.000108679	0.000108679	POWCR01_030016900	LT594507	525917	527744	2	0.0002035	0.0002035	PF3D7_0717300	Pf3D7_07_v3	747860	751189	6	0.000372492	0.000372492			1.87249				0.000684671
PocGH01_03021400	PocGH01_03_v2	487461	489156	7	0.000257801	0.000257801	POWCR01_030017100	LT594507	534524	536223	0	0	1e-05	PF3D7_0717500	Pf3D7_07_v3	755098	758456	1	5.75935e-05	5.75935e-05			0.0387896				0.000315394
PocGH01_03021800	PocGH01_03_v2	505237	507528	4	0.000229337	0.000229337	POWCR01_030017600	LT594507	553056	555375	9	0.000470615	0.000470615	PF3D7_0717900	Pf3D7_07_v3	772279	775568	5	0.000339012	0.000339012			2.05207				0.00103896
PocGH01_03022000	PocGH01_03_v2	528562	536298	27	0.000310391	0.000310391	POWCR01_030017800	LT594507	576365	584191	7	0.00013949	0.00013949	PF3D7_0718100	Pf3D7_07_v3	795957	805184	7	0.000107287	0.000107287			0.449401				0.000557168
PocGH01_03022100	PocGH01_03_v2	548644	557723	11	0.000247379	0.000247379	POWCR01_030017900	LT594507	596068	605176	30	0.000213637	0.000213637	PF3D7_0718300	Pf3D7_07_v3	812301	820635	14	0.000345422	0.000345422			0.863602				0.000806438
PocGH01_03022300	PocGH01_03_v2	562395	563835	7	0.000341643	0.000341643	POWCR01_030018100	LT594507	609844	611287	2	0.000208785	0.000208785	PF3D7_0718500	Pf3D7_07_v3	824069	826448	1	4.30329e-05	4.30329e-05			0.61112				0.000593461
PocGH01_03022500	PocGH01_03_v2	570614	572098	11	0.000434257	0.000434257	POWCR01_030018300	LT594507	618102	619586	3	0.000402739	0.000402739	PF3D7_0718700	Pf3D7_07_v3	831360	833140	4	0.000230024	0.000230024			0.927421				0.00106702
PocGH01_03022800	PocGH01_03_v2	580228	580743	1	0.000188829	0.000188829	POWCR01_030018600	LT594507	627819	628334	2	0.000249036	0.000249036	PF3D7_0719000	Pf3D7_07_v3	837682	839204	2	0.000358654	0.000358654			1.31884				0.000796519
PocGH01_03022900	PocGH01_03_v2	581304	582186	3	0.000223597	0.000223597	POWCR01_030018700	LT594507	628918	629849	0	0	1e-05	PF3D7_0719100	Pf3D7_07_v3	838686	840277	3	0.000250184	0.000250184			0.0447233				0.000473781
PocGH01_03023200	PocGH01_03_v2	591416	595360	8	0.00022557	0.00022557	POWCR01_030019000	LT594507	639139	643167	4	0.000109594	0.000109594	PF3D7_0719400	Pf3D7_07_v3	848223	853891	8	0.000309136	0.000309136			0.485854				0.0006443
PocGH01_03023300	PocGH01_03_v2	597309	599132	16	0.00074228	0.00074228	POWCR01_030019100	LT594507	645035	646836	4	0.000281491	0.000281491	PF3D7_0719500	Pf3D7_07_v3	854313	857078	3	0.000176909	0.000176909			0.379225				0.00120068
PocGH01_03023400	PocGH01_03_v2	600722	601544	2	0.000281992	0.000281992	POWCR01_030019200	LT594507	648569	649372	0	0	1e-05	PF3D7_0719600	Pf3D7_07_v3	858476	861392	1	0.000152147	0.000152147			0.035462				0.000434139
PocGH01_03023500	PocGH01_03_v2	603523	604471	4	0.000589256	0.000589256	POWCR01_030019300	LT594507	651435	652533	3	0.000492323	0.000492323	PF3D7_0719700	Pf3D7_07_v3	859916	863337	6	0.000455591	0.000455591			0.835499				0.00153717
PocGH01_03023800	PocGH01_03_v2	615477	616279	5	0.000482226	0.000482226	POWCR01_030019600	LT594507	663987	664839	2	0.000185815	0.000185815	PF3D7_0720000	Pf3D7_07_v3	876312	877716	1	7.28955e-05	7.28955e-05			0.385328				0.000740937
PocGH01_03023900	PocGH01_03_v2	616703	617602	4	0.000823452	0.000823452	POWCR01_030019700	LT594507	665269	666147	1	4.94633e-05	4.94633e-05	PF3D7_0720100	Pf3D7_07_v3	877733	879225	2	0.000240113	0.000240113			0.0600682				0.00111303
PocGH01_03024000	PocGH01_03_v2	618387	618909	0	0	1e-05	POWCR01_030019800	LT594507	667122	667645	1	8.29738e-05	8.29738e-05	PF3D7_0720200	Pf3D7_07_v3	879431	880461	1	9.93387e-05	9.93387e-05			8.29738				0.000182312
PocGH01_03024100	PocGH01_03_v2	619424	619993	1	8.77193e-05	8.77193e-05	POWCR01_030019900	LT594507	668163	668756	4	0.000270272	0.000270272	PF3D7_0720300	Pf3D7_07_v3	880465	880863	2	0.00111231	0.00111231			3.0811				0.0014703
PocGH01_03024400	PocGH01_03_v2	627113	628755	2	6.08643e-05	6.08643e-05	POWCR01_030020100	LT594507	676371	678275	5	0.000169452	0.000169452	PF3D7_0720600	Pf3D7_07_v3	887432	890648	4	0.000155645	0.000155645			2.7841				0.000385961
PocGH01_03024900	PocGH01_03_v2	655801	656508	4	0.000349486	0.000349486	POWCR01_030020600	LT594507	704853	705560	3	0.000562311	0.000562311	PF3D7_0721100	Pf3D7_07_v3	915483	917854	7	0.000722695	0.000722695			1.60897				0.00163449
PocGH01_03025300	PocGH01_03_v2	667263	670058	21	0.000419184	0.000419184	POWCR01_030021000	LT594507	716906	719548	4	9.57807e-05	9.57807e-05	PF3D7_0721500	Pf3D7_07_v3	928514	931139	7	0.000403017	0.000403017			0.228493				0.000917982
PocGH01_03025500	PocGH01_03_v2	674210	675613	4	0.000176236	0.000176236	POWCR01_030021200	LT594507	724978	726381	3	0.000291782	0.000291782	PF3D7_0721700	Pf3D7_07_v3	935116	937312	2	0.000274524	0.000274524			1.65563				0.000742542
PocGH01_03025600	PocGH01_03_v2	677713	678381	2	0.000291288	0.000291288	POWCR01_030021300	LT594507	728553	729248	0	0	1e-05	PF3D7_0721800	Pf3D7_07_v3	937845	939457	3	0.000190486	0.000190486			0.0343303				0.000481774
PocGH01_03025700	PocGH01_03_v2	679139	679683	1	0.000856269	0.000856269	POWCR01_030021400	LT594507	730118	730678	0	0	1e-05	PF3D7_0721900	Pf3D7_07_v3	939284	941111	4	0.000317489	0.000317489			0.0116786				0.00117376
PocGH01_03025800	PocGH01_03_v2	681011	681655	1	7.75194e-05	7.75194e-05	POWCR01_030021500	LT594507	732008	732643	2	0.000855401	0.000855401	PF3D7_0722000	Pf3D7_07_v3	941358	943425	2	9.90505e-05	9.90505e-05			11.0347				0.00103197
PocGH01_03025900	PocGH01_03_v2	684039	685223	1	8.22244e-05	8.22244e-05	POWCR01_030021600	LT594507	735107	736288	3	0.000143875	0.000143875	PF3D7_0722100	Pf3D7_07_v3	943456	945979	3	0.000100885	0.000100885			1.74978				0.000326984
PocGH01_03026000	PocGH01_03_v2	686116	687253	2	0.000122819	0.000122819	POWCR01_030021700	LT594507	737245	738355	1	6.95827e-05	6.95827e-05	PF3D7_0722500	Pf3D7_07_v3	956747	958325	3	0.000302693	0.000302693			0.566547				0.000495095
PocGH01_03026100	PocGH01_03_v2	688352	690277	1	2.33002e-05	2.33002e-05	POWCR01_030021800	LT594507	739586	741610	4	0.000158439	0.000158439	PF3D7_0722600	Pf3D7_07_v3	958352	961340	3	0.000102795	0.000102795			6.7999				0.000284534
PocGH01_03026200	PocGH01_03_v2	691504	691910	2	0.000356037	0.000356037	POWCR01_030021900	LT594507	742846	743259	1	0.000205372	0.000205372	PF3D7_0722700	Pf3D7_07_v3	961629	963030	2	0.000389608	0.000389608			0.576828				0.000951017
PocGH01_03026300	PocGH01_03_v2	692738	694546	11	0.000304035	0.000304035	POWCR01_030022000	LT594507	744269	746170	6	0.000745312	0.000745312	PF3D7_0722800	Pf3D7_07_v3	963370	965109	0	0	1e-05			2.4514				0.00104935
PocGH01_03026700	PocGH01_03_v2	703228	704860	4	0.000237097	0.000237097	POWCR01_030022400	LT594507	756112	757751	3	0.000365284	0.000365284	PF3D7_0723200	Pf3D7_07_v3	972658	974272	1	6.34168e-05	6.34168e-05			1.54065				0.000665798
PocGH01_03026800	PocGH01_03_v2	706556	708454	6	0.000365953	0.000365953	POWCR01_030022500	LT594507	759365	761317	1	2.12738e-05	2.12738e-05	PF3D7_0723300	Pf3D7_07_v3	975585	978720	2	6.53177e-05	6.53177e-05			0.0581326				0.000452544
PocGH01_03027000	PocGH01_03_v2	715704	716399	2	0.000337091	0.000337091	POWCR01_030022700	LT594507	768786	769481	0	0	1e-05	PF3D7_0723500	Pf3D7_07_v3	984384	985928	1	6.62901e-05	6.62901e-05			0.0296656				0.000403381
PocGH01_03027100	PocGH01_03_v2	717246	718083	2	0.000175938	0.000175938	POWCR01_030022800	LT594507	770252	771093	1	4.9347e-05	4.9347e-05	PF3D7_0723600	Pf3D7_07_v3	986292	987765	0	0	1e-05			0.280479				0.000225285
PocGH01_03027400	PocGH01_03_v2	731136	735710	15	0.000415888	0.000415888	POWCR01_030023100	LT594507	784529	789059	5	0.000115162	0.000115162	PF3D7_0723900	Pf3D7_07_v3	1000342	1005611	7	0.000187864	0.000187864			0.276906				0.000718914
PocGH01_03027500	PocGH01_03_v2	739110	744408	32	0.000413283	0.000413283	POWCR01_030023200	LT594507	792564	797884	9	0.000178144	0.000178144	PF3D7_0724000	Pf3D7_07_v3	1006222	1012279	8	0.000178455	0.000178455			0.431046				0.000769882
PocGH01_03027700	PocGH01_03_v2	753497	754660	3	0.000128866	0.000128866	POWCR01_030023400	LT594507	807678	808853	1	6.90182e-05	6.90182e-05	PF3D7_0724200	Pf3D7_07_v3	1019248	1020817	7	0.000862545	0.000862545			0.535581				0.00106043
PocGH01_03027800	PocGH01_03_v2	756694	757947	3	0.00036297	0.00036297	POWCR01_030023500	LT594507	810722	811963	2	0.000136915	0.000136915	PF3D7_0724300	Pf3D7_07_v3	1021112	1022659	0	0	1e-05			0.377207				0.000499885
PocGH01_03027900	PocGH01_03_v2	758896	759576	2	0.000414172	0.000414172	POWCR01_030023600	LT594507	813111	813786	1	0.000125775	0.000125775	PF3D7_0724400	Pf3D7_07_v3	1023600	1024634	1	0.000263879	0.000263879			0.303678				0.000803826
PocGH01_03028000	PocGH01_03_v2	760700	762124	10	0.00106005	0.00106005	POWCR01_030023700	LT594507	815007	816562	3	0.000137228	0.000137228	PF3D7_0724500	Pf3D7_07_v3	1024663	1026167	1	6.8052e-05	6.8052e-05			0.129454				0.00126533
PocGH01_03028300	PocGH01_03_v2	783175	784809	4	0.000209363	0.000209363	POWCR01_030024000	LT594507	837747	839394	1	0.000307795	0.000307795	PF3D7_0724800	Pf3D7_07_v3	1046357	1049418	5	0.000278735	0.000278735			1.47015				0.000795893
PocGH01_03028700	PocGH01_03_v2	806813	807726	5	0.000377321	0.000377321	POWCR01_030024400	LT594507	861403	862326	2	0.000139072	0.000139072	PF3D7_0725200	Pf3D7_07_v3	1070594	1072029	2	0.000475514	0.000475514			0.368577				0.000991907
PocGH01_03028800	PocGH01_03_v2	808174	811307	20	0.000460651	0.000460651	POWCR01_030024500	LT594507	862771	866062	4	7.57275e-05	7.57275e-05	PF3D7_0725300	Pf3D7_07_v3	1071985	1075144	5	0.000162054	0.000162054			0.164392				0.000698432
PocGH01_03028900	PocGH01_03_v2	816076	816872	7	0.000551885	0.000551885	POWCR01_030024600	LT594507	870977	871795	1	0.000619348	0.000619348	PF3D7_0725400	Pf3D7_07_v3	1078691	1080123	4	0.000667064	0.000667064			1.12224				0.0018383
PocGH01_02019600	PocGH01_02_v2	397445	397951	0	0	1e-05	POWCR01_020014200	LT594506	403411	403917	0	0	1e-05	PF3D7_0726700	Pf3D7_07_v3	1143196	1143923	0	0	1e-05			1				0
PocGH01_02020100	PocGH01_02_v2	411181	412764	0	0	1e-05	POWCR01_020014700	LT594506	417741	419324	9	0.000425755	0.000425755	PF3D7_0727200	Pf3D7_07_v3	1156175	1158838	8	0.000892785	0.000892785			42.5755				0.00131854
PocGH01_02020200	PocGH01_02_v2	413981	416296	11	0.000624972	0.000624972	POWCR01_020014800	LT594506	420530	422854	5	0.000160004	0.000160004	PF3D7_0727300	Pf3D7_07_v3	1159604	1162222	10	0.00109062	0.00109062			0.256018				0.0018756
PocGH01_02020600	PocGH01_02_v2	426870	429371	16	0.000391497	0.000391497	POWCR01_020015200	LT594506	433866	436307	4	0.000243731	0.000243731	PF3D7_0727700	Pf3D7_07_v3	1171212	1174450	10	0.000558626	0.000558626			0.622562				0.00119385
PocGH01_02020700	PocGH01_02_v2	431407	436332	20	0.000317843	0.000317843	POWCR01_020015300	LT594506	438334	443361	13	0.000273266	0.000273266	PF3D7_0727800	Pf3D7_07_v3	1175363	1181839	20	0.000702782	0.000702782			0.859752				0.00129389
PocGH01_02021200	PocGH01_02_v2	468327	469049	2	0.000134785	0.000134785	POWCR01_020015800	LT594506	475720	476478	0	0	1e-05	PF3D7_0728300	Pf3D7_07_v3	1213841	1214973	0	0	1e-05			0.0741922				0.000134785
PocGH01_02021300	PocGH01_02_v2	469656	470367	3	0.000277298	0.000277298	POWCR01_020015900	LT594506	477155	477866	0	0	1e-05	PF3D7_0728400	Pf3D7_07_v3	1214862	1215834	1	0.00010526	0.00010526			0.0360623				0.000382558
PocGH01_02021700	PocGH01_02_v2	484755	486326	2	5.87308e-05	5.87308e-05	POWCR01_020016200	LT594506	493216	494766	8	0.000348263	0.000348263	PF3D7_0728800	Pf3D7_07_v3	1230145	1232666	2	8.12198e-05	8.12198e-05			5.92982				0.000488214
PocGH01_02021800	PocGH01_02_v2	486420	489063	7	0.000255053	0.000255053	POWCR01_020016300	LT594506	494859	497497	7	0.000275338	0.000275338	PF3D7_0728900	Pf3D7_07_v3	1232210	1235443	13	0.00152276	0.00152276			1.07953				0.00205315
PocGH01_02022100	PocGH01_02_v2	500844	501714	1	0.000300274	0.000300274	POWCR01_020016500	LT594506	509480	510352	2	0.000194786	0.000194786	PF3D7_0729200	Pf3D7_07_v3	1246810	1248317	2	0.000135833	0.000135833			0.648694				0.000630893
PocGH01_02022200	PocGH01_02_v2	502426	504921	3	9.81057e-05	9.81057e-05	POWCR01_020016600	LT594506	511083	513701	6	0.000351943	0.000351943	PF3D7_0729300	Pf3D7_07_v3	1248478	1251901	5	0.000362266	0.000362266			3.58739				0.000812315
PocGH01_02022500	PocGH01_02_v2	512288	513592	3	0.000635622	0.000635622	POWCR01_020016900	LT594506	521831	523147	5	0.0005774	0.0005774	PF3D7_0729600	Pf3D7_07_v3	1258496	1260113	3	0.000815857	0.000815857			0.908402				0.00202888
PocGH01_02022600	PocGH01_02_v2	513891	516278	4	0.000173443	0.000173443	POWCR01_020017000	LT594506	523454	525859	1	9.83922e-05	9.83922e-05	PF3D7_0729700	Pf3D7_07_v3	1259830	1262801	12	0.00169625	0.00169625			0.567288				0.00196809
PocGH01_02022700	PocGH01_02_v2	518099	518392	1	0.000331415	0.000331415	POWCR01_020017100	LT594506	527675	527968	1	0.000289198	0.000289198	PF3D7_0729800	Pf3D7_07_v3	1263193	1264952	4	0.000523729	0.000523729			0.872616				0.00114434
PocGH01_02022900	PocGH01_02_v2	535793	536353	4	0.000423074	0.000423074	POWCR01_020017300	LT594506	545331	545895	0	0	1e-05	PF3D7_0730000	Pf3D7_07_v3	1280794	1282452	2	0.00012347	0.00012347			0.0236365				0.000546544
PocGH01_02023000	PocGH01_02_v2	536964	539642	7	0.000180894	0.000180894	POWCR01_020017400	LT594506	546521	549199	5	0.000209899	0.000209899	PF3D7_0730100	Pf3D7_07_v3	1282562	1285940	4	0.000319941	0.000319941			1.16034				0.000710734
PocGH01_02023100	PocGH01_02_v2	540468	543804	5	0.00010028	0.00010028	POWCR01_020017500	LT594506	550023	553400	6	0.000205078	0.000205078	PF3D7_0730200	Pf3D7_07_v3	1286026	1290117	3	7.50867e-05	7.50867e-05			2.04505				0.000380445
PocGH01_02023200	PocGH01_02_v2	551731	555567	15	0.000500203	0.000500203	POWCR01_020017600	LT594506	562030	565863	4	8.87054e-05	8.87054e-05	PF3D7_0730300	Pf3D7_07_v3	1297144	1302090	5	0.000310546	0.000310546			0.177339				0.000899454
PocGH01_02023300	PocGH01_02_v2	558520	559413	1	5.59284e-05	5.59284e-05	POWCR01_020017700	LT594506	568864	569755	2	0.000188471	0.000188471	PF3D7_0730400	Pf3D7_07_v3	1304347	1305096	0	0	1e-05			3.36986				0.000244399
PocGH01_01026500	PocGH01_01_v2	765181	766089	2	0.000110011	0.000110011	POWCR01_010021500	LT594505	787367	788275	0	0	1e-05	PF3D7_0801300	Pf3D7_08_v3	101954	102826	2	0.000612658	0.000612658			0.0909				0.000722669
PocGH01_01026300	PocGH01_01_v2	753012	754749	4	0.000115075	0.000115075	POWCR01_010021300	LT594505	774540	776276	1	2.50307e-05	2.50307e-05	PF3D7_0801500	Pf3D7_08_v3	106068	108513	5	0.000189004	0.000189004			0.217516				0.00032911
PocGH01_01026200	PocGH01_01_v2	751422	751796	7	0.00105983	0.00105983	POWCR01_010021200	LT594505	772744	773118	0	0	1e-05	PF3D7_0801600	Pf3D7_08_v3	108965	109811	0	0	1e-05			0.00943548				0.00105983
PocGH01_01026000	PocGH01_01_v2	741793	744699	6	0.000321989	0.000321989	POWCR01_010021000	LT594505	762061	765093	12	0.000718745	0.000718745	PF3D7_0801800	Pf3D7_08_v3	117932	122572	6	0.000232941	0.000232941			2.2322				0.00127367
PocGH01_01025500	PocGH01_01_v2	703308	706550	3	6.08806e-05	6.08806e-05	POWCR01_010020500	LT594505	720695	723943	5	0.0002067	0.0002067	PF3D7_0802300	Pf3D7_08_v3	166711	170995	9	0.000409314	0.000409314			3.39517				0.000676895
PocGH01_01025400	PocGH01_01_v2	699433	701554	7	0.000393991	0.000393991	POWCR01_010020400	LT594505	716630	718839	2	7.51991e-05	7.51991e-05	PF3D7_0802400	Pf3D7_08_v3	171844	174406	2	7.99206e-05	7.99206e-05			0.190865				0.000549111
PocGH01_01025100	PocGH01_01_v2	680657	683346	10	0.000257954	0.000257954	POWCR01_010020100	LT594505	697412	700345	5	0.00018839	0.00018839	PF3D7_0802800	Pf3D7_08_v3	191422	194498	0	0	1e-05			0.730324				0.000446344
PocGH01_01024500	PocGH01_01_v2	659910	663104	9	0.000242366	0.000242366	POWCR01_010019500	LT594505	675057	678362	4	7.59911e-05	7.59911e-05	PF3D7_0803400	Pf3D7_08_v3	211217	217167	6	0.000103262	0.000103262			0.313539				0.000421619
PocGH01_01024200	PocGH01_01_v2	642048	643406	34	0.00124912	0.00124912	POWCR01_010019200	LT594505	657266	658624	1	3.19928e-05	3.19928e-05	PF3D7_0803700	Pf3D7_08_v3	230967	233374	2	8.5065e-05	8.5065e-05			0.0256123				0.00136618
PocGH01_01024100	PocGH01_01_v2	640703	641694	3	0.000276599	0.000276599	POWCR01_010019100	LT594505	655936	656957	1	6.80891e-05	6.80891e-05	PF3D7_0803800	Pf3D7_08_v3	232904	234916	3	0.000243086	0.000243086			0.246165				0.000587774
PocGH01_01023900	PocGH01_01_v2	630940	632988	11	0.000315574	0.000315574	POWCR01_010018900	LT594505	645559	647460	1	2.18443e-05	2.18443e-05	PF3D7_0804300	Pf3D7_08_v3	241609	244804	4	0.000316897	0.000316897			0.0692208				0.000654315
PocGH01_01023400	PocGH01_01_v2	594974	595606	0	0	1e-05	POWCR01_010018400	LT594505	609203	610055	0	0	1e-05	PF3D7_0804800	Pf3D7_08_v3	278082	279206	0	0	1e-05			1				0
PocGH01_01023100	PocGH01_01_v2	584849	586573	2	5.7971e-05	5.7971e-05	POWCR01_010018100	LT594505	598636	600360	2	9.85787e-05	9.85787e-05	PF3D7_0805100	Pf3D7_08_v3	286432	289198	3	0.000111043	0.000111043			1.70048				0.000267593
PocGH01_01023000	PocGH01_01_v2	581759	582043	0	0	1e-05	POWCR01_010018000	LT594505	595516	595800	1	0.00029833	0.00029833	PF3D7_0805200	Pf3D7_08_v3	290626	291907	1	0.000360612	0.000360612			29.833				0.000658942
PocGH01_01022800	PocGH01_01_v2	566461	567690	8	0.000363769	0.000363769	POWCR01_010017800	LT594505	580014	581282	1	6.70009e-05	6.70009e-05	PF3D7_0805400	Pf3D7_08_v3	303060	304788	1	5.92355e-05	5.92355e-05			0.184185				0.000490005
PocGH01_01022400	PocGH01_01_v2	545574	547277	4	0.000200885	0.000200885	POWCR01_010017400	LT594505	560604	562307	5	0.000247228	0.000247228	PF3D7_0805800	Pf3D7_08_v3	322367	323677	4	0.000381931	0.000381931			1.23069				0.000830044
PocGH01_01022300	PocGH01_01_v2	543411	544664	2	0.000224921	0.000224921	POWCR01_010017300	LT594505	558376	559689	2	0.00025662	0.00025662	PF3D7_0805900	Pf3D7_08_v3	324279	325655	1	0.000140491	0.000140491			1.14093				0.000622032
PocGH01_01021800	PocGH01_01_v2	525281	525796	0	0	1e-05	POWCR01_010016800	LT594505	539362	540001	0	0	1e-05	PF3D7_0806400	Pf3D7_08_v3	344038	345365	0	0	1e-05			1				0
PocGH01_01021600	PocGH01_01_v2	516195	519464	10	0.000237591	0.000237591	POWCR01_010016600	LT594505	530078	533380	3	0.000112343	0.000112343	PF3D7_0806600	Pf3D7_08_v3	349042	353536	6	0.000215191	0.000215191			0.472842				0.000565125
PocGH01_01020100	PocGH01_01_v2	457947	461033	12	0.000314447	0.000314447	POWCR01_010015200	LT594505	471308	474499	6	0.000158057	0.000158057	PF3D7_0808000	Pf3D7_08_v3	404225	409140	9	0.000437507	0.000437507			0.502651				0.000910011
PocGH01_14038200	PocGH01_14_v2	1194158	1196992	12	0.000226571	0.000226571	POWCR01_140032500	LT594518	1197287	1200196	2	5.57829e-05	5.57829e-05	PF3D7_0809400	Pf3D7_08_v3	475439	478480	22	0.00155247	0.00155247			0.246205				0.00183482
PocGH01_14038100	PocGH01_14_v2	1193080	1193394	0	0	1e-05	POWCR01_140032400	LT594518	1196187	1196501	0	0	1e-05	PF3D7_0809500	Pf3D7_08_v3	478028	478942	2	0.000671595	0.000671595			1				0.000671595
PocGH01_14037900	PocGH01_14_v2	1171357	1173538	15	0.000400823	0.000400823	POWCR01_140032300	LT594518	1173519	1176016	3	6.80761e-05	6.80761e-05	PF3D7_0809700	Pf3D7_08_v3	499463	501569	10	0.00130703	0.00130703			0.169841				0.00177593
PocGH01_14037700	PocGH01_14_v2	1157307	1164233	17	0.000182127	0.000182127	POWCR01_140032100	LT594518	1159422	1166059	7	8.25288e-05	8.25288e-05	PF3D7_0809900	Pf3D7_08_v3	507486	512862	13	0.000488885	0.000488885			0.453139				0.000753541
PocGH01_14037500	PocGH01_14_v2	1150837	1151397	1	0.000173683	0.000173683	POWCR01_140031900	LT594518	1152651	1153215	0	0	1e-05	PF3D7_0810100	Pf3D7_08_v3	519144	520724	2	0.000129561	0.000129561			0.0575762				0.000303244
PocGH01_14037400	PocGH01_14_v2	1147077	1149788	14	0.000442005	0.000442005	POWCR01_140031800	LT594518	1148882	1151590	5	8.02478e-05	8.02478e-05	PF3D7_0810200	Pf3D7_08_v3	521170	524750	5	0.000257404	0.000257404			0.181554				0.000779657
PocGH01_14037200	PocGH01_14_v2	1136693	1138558	2	7.90117e-05	7.90117e-05	POWCR01_140031600	LT594518	1138340	1140205	5	0.000493965	0.000493965	PF3D7_0810400	Pf3D7_08_v3	532220	534031	2	0.000113044	0.000113044			6.2518				0.000686021
PocGH01_14036000	PocGH01_14_v2	1078327	1082441	17	0.000450241	0.000450241	POWCR01_140030400	LT594518	1079553	1083697	4	9.697e-05	9.697e-05	PF3D7_0811600	Pf3D7_08_v3	582804	589463	9	0.000360531	0.000360531			0.215374				0.000907742
PocGH01_14035900	PocGH01_14_v2	1071784	1075341	7	0.000219452	0.000219452	POWCR01_140030300	LT594518	1073625	1077170	11	0.000417465	0.000417465	PF3D7_0811700	Pf3D7_08_v3	588248	593489	8	0.000323462	0.000323462			1.90231				0.000960379
PocGH01_14035800	PocGH01_14_v2	1069082	1070569	1	6.54811e-05	6.54811e-05	POWCR01_140030200	LT594518	1070726	1072237	0	0	1e-05	PF3D7_0811800	Pf3D7_08_v3	592954	595639	8	0.000432144	0.000432144			0.152716				0.000497625
PocGH01_14035600	PocGH01_14_v2	1061745	1063446	3	0.000170237	0.000170237	POWCR01_140030000	LT594518	1063323	1065238	5	0.000131132	0.000131132	PF3D7_0812000	Pf3D7_08_v3	600525	602266	2	0.000117587	0.000117587			0.770291				0.000418956
PocGH01_14035500	PocGH01_14_v2	1052560	1059588	32	0.000357903	0.000357903	POWCR01_140029900	LT594518	1053002	1060198	8	0.00018701	0.00018701	PF3D7_0812100	Pf3D7_08_v3	604520	613359	7	0.000130018	0.000130018			0.522516				0.000674931
PocGH01_14034800	PocGH01_14_v2	1028331	1028924	1	0.000164033	0.000164033	POWCR01_140029200	LT594518	1028219	1028812	0	0	1e-05	PF3D7_0812700	Pf3D7_08_v3	633221	635112	5	0.00039697	0.00039697			0.0609633				0.000561003
PocGH01_14034500	PocGH01_14_v2	1016983	1018740	1	2.84414e-05	2.84414e-05	POWCR01_140028900	LT594518	1016615	1018369	2	0.000117263	0.000117263	PF3D7_0813000	Pf3D7_08_v3	643066	645158	2	0.000179424	0.000179424			4.12297				0.000325128
PocGH01_14034400	PocGH01_14_v2	1010367	1012544	6	0.000279014	0.000279014	POWCR01_140028800	LT594518	1009788	1011920	7	0.000158552	0.000158552	PF3D7_0813100	Pf3D7_08_v3	646538	650135	6	0.000170792	0.000170792			0.568258				0.000608358
PocGH01_14034300	PocGH01_14_v2	1005557	1007197	6	0.000369537	0.000369537	POWCR01_140028700	LT594518	1004708	1006359	3	0.000398328	0.000398328	PF3D7_0813200	Pf3D7_08_v3	650932	654029	3	0.000154277	0.000154277			1.07791				0.000922142
PocGH01_14034200	PocGH01_14_v2	1000474	1001778	4	0.000168077	0.000168077	POWCR01_140028600	LT594518	999279	1000708	2	0.000264856	0.000264856	PF3D7_0813300	Pf3D7_08_v3	655382	658303	2	7.01014e-05	7.01014e-05			1.5758				0.000503034
PocGH01_14034000	PocGH01_14_v2	990201	991871	2	0.000168792	0.000168792	POWCR01_140028400	LT594518	988592	990364	6	0.000365657	0.000365657	PF3D7_0813500	Pf3D7_08_v3	665548	667095	4	0.00051459	0.00051459			2.16632				0.00104904
PocGH01_14033900	PocGH01_14_v2	986962	988277	4	0.000312719	0.000312719	POWCR01_140028300	LT594518	985614	986911	1	0.000125053	0.000125053	PF3D7_0813600	Pf3D7_08_v3	668841	671366	3	0.000121637	0.000121637			0.399889				0.000559409
PocGH01_14033800	PocGH01_14_v2	982889	986491	34	0.000613343	0.000613343	POWCR01_140028200	LT594518	981211	985237	7	0.000101743	0.000101743	PF3D7_0813700	Pf3D7_08_v3	670741	675700	9	0.000424448	0.000424448			0.165883				0.00113953
PocGH01_14033700	PocGH01_14_v2	980778	981875	2	0.000588483	0.000588483	POWCR01_140028100	LT594518	979437	980534	2	0.000225267	0.000225267	PF3D7_0813800	Pf3D7_08_v3	676314	677698	0	0	1e-05			0.382793				0.00081375
PocGH01_14033400	PocGH01_14_v2	974746	975891	3	0.000213675	0.000213675	POWCR01_140027800	LT594518	973144	974143	3	0.000211612	0.000211612	PF3D7_0814100	Pf3D7_08_v3	682034	685003	4	0.000260548	0.000260548			0.990345				0.000685835
PocGH01_14033100	PocGH01_14_v2	960793	963178	7	0.000200984	0.000200984	POWCR01_140027500	LT594518	958687	961096	4	0.000119086	0.000119086	PF3D7_0814400	Pf3D7_08_v3	694720	697978	3	0.000167607	0.000167607			0.592515				0.000487677
PocGH01_14032900	PocGH01_14_v2	953691	954872	34	0.00143824	0.00143824	POWCR01_140027300	LT594518	951568	952749	0	0	1e-05	PF3D7_0814600	Pf3D7_08_v3	703502	704683	3	0.000259945	0.000259945			0.00695294				0.00169819
PocGH01_14032500	PocGH01_14_v2	942173	944953	17	0.000475295	0.000475295	POWCR01_140026800	LT594518	939743	942460	11	0.000250255	0.000250255	PF3D7_0815100	Pf3D7_08_v3	711239	714166	6	0.000614074	0.000614074			0.526526				0.00133962
PocGH01_05025500	PocGH01_05_v2	654881	655503	4	0.000397168	0.000397168	POWCR01_050020700	LT594509	727016	727645	1	0.000257649	0.000257649	PF3D7_0815400	Pf3D7_08_v3	725500	726860	1	7.52522e-05	7.52522e-05			0.648715				0.000730069
PocGH01_05025400	PocGH01_05_v2	651528	653743	13	0.000626011	0.000626011	POWCR01_050020600	LT594509	724105	725771	11	0.000496133	0.000496133	PF3D7_0815500	Pf3D7_08_v3	727118	730725	3	0.000151394	0.000151394			0.792531				0.00127354
PocGH01_05025300	PocGH01_05_v2	648904	651514	9	0.000308405	0.000308405	POWCR01_050020500	LT594509	720954	723298	8	0.000250185	0.000250185	PF3D7_0815600	Pf3D7_08_v3	729750	732584	3	0.000224786	0.000224786			0.811222				0.000783376
PocGH01_05024900	PocGH01_05_v2	635299	636741	8	0.000310073	0.000310073	POWCR01_050020100	LT594509	705863	707272	1	6.03008e-05	6.03008e-05	PF3D7_0816000	Pf3D7_08_v3	745888	748084	4	0.000295243	0.000295243			0.194473				0.000665617
PocGH01_05024600	PocGH01_05_v2	627287	631337	12	0.000429213	0.000429213	POWCR01_050019800	LT594509	699124	701559	3	0.000261386	0.000261386	PF3D7_0816300	Pf3D7_08_v3	751942	756173	7	0.000314612	0.000314612			0.608989				0.00100521
PocGH01_05024500	PocGH01_05_v2	624111	625434	5	0.000220808	0.000220808	POWCR01_050019700	LT594509	693271	694648	2	0.000176701	0.000176701	PF3D7_0816400	Pf3D7_08_v3	756978	758683	2	0.000260148	0.000260148			0.800247				0.000657657
PocGH01_05024400	PocGH01_05_v2	620498	621522	23	0.00138962	0.00138962	POWCR01_050019600	LT594509	689797	690831	4	0.000284744	0.000284744	PF3D7_0816500	Pf3D7_08_v3	760138	761031	0	0	1e-05			0.204908				0.00167436
PocGH01_05024200	PocGH01_05_v2	613415	614285	5	0.000558051	0.000558051	POWCR01_050019400	LT594509	682413	683309	2	0.000136833	0.000136833	PF3D7_0816700	Pf3D7_08_v3	766329	767961	0	0	1e-05			0.245198				0.000694884
PocGH01_05024000	PocGH01_05_v2	608299	609270	9	0.000491011	0.000491011	POWCR01_050019200	LT594509	676858	677718	2	0.00036807	0.00036807	PF3D7_0816900	Pf3D7_08_v3	770704	771789	1	0.00046106	0.00046106			0.749617				0.00132014
PocGH01_05023900	PocGH01_05_v2	606394	607590	5	0.000237852	0.000237852	POWCR01_050019100	LT594509	674902	676101	1	7.08535e-05	7.08535e-05	PF3D7_0817000	Pf3D7_08_v3	772568	773737	2	0.000175074	0.000175074			0.297889				0.000483779
PocGH01_05023800	PocGH01_05_v2	603350	605812	13	0.000644981	0.000644981	POWCR01_050019000	LT594509	671565	674207	5	0.000140015	0.000140015	PF3D7_0817100	Pf3D7_08_v3	774134	777131	2	0.000167015	0.000167015			0.217084				0.000952011
PocGH01_05023400	PocGH01_05_v2	580580	581965	6	0.000608863	0.000608863	POWCR01_050018500	LT594509	649371	650585	2	0.000136786	0.000136786	PF3D7_0817500	Pf3D7_08_v3	798401	800807	2	0.000122923	0.000122923			0.224658				0.000868572
PocGH01_05022900	PocGH01_05_v2	557490	558761	7	0.00034377	0.00034377	POWCR01_050018100	LT594509	622408	623667	1	0.000174845	0.000174845	PF3D7_0818000	Pf3D7_08_v3	819137	822699	6	0.00017247	0.00017247			0.50861				0.000691085
PocGH01_05022400	PocGH01_05_v2	533351	534417	4	0.000187441	0.000187441	POWCR01_050017500	LT594509	596591	597659	2	0.000354297	0.000354297	PF3D7_0818500	Pf3D7_08_v3	841264	844248	3	0.000354547	0.000354547			1.89018				0.000896285
PocGH01_05022300	PocGH01_05_v2	528729	531126	8	0.000354997	0.000354997	POWCR01_050017400	LT594509	591761	594196	7	0.000648905	0.000648905	PF3D7_0818600	Pf3D7_08_v3	844765	847530	12	0.00121471	0.00121471			1.82792				0.00221861
PocGH01_05021700	PocGH01_05_v2	494728	495772	2	0.000539811	0.000539811	POWCR01_050016900	LT594509	554756	555809	1	3.94206e-05	3.94206e-05	PF3D7_0819100	Pf3D7_08_v3	869033	871357	6	0.000303461	0.000303461			0.0730267				0.000882693
PocGH01_05021600	PocGH01_05_v2	491400	493310	12	0.000363617	0.000363617	POWCR01_050016800	LT594509	551351	553336	3	0.000128435	0.000128435	PF3D7_0819200	Pf3D7_08_v3	871410	873440	1	9.52519e-05	9.52519e-05			0.353215				0.000587304
PocGH01_05021500	PocGH01_05_v2	486934	489834	26	0.000602921	0.000602921	POWCR01_050016700	LT594509	546717	549683	6	0.000141341	0.000141341	PF3D7_0819300	Pf3D7_08_v3	873926	877521	4	0.00022152	0.00022152			0.234427				0.000965782
PocGH01_05021400	PocGH01_05_v2	483581	485596	3	0.000144994	0.000144994	POWCR01_050016600	LT594509	543476	545497	3	9.98842e-05	9.98842e-05	PF3D7_0819400	Pf3D7_08_v3	878495	880459	4	0.000208485	0.000208485			0.688885				0.000453363
PocGH01_05021300	PocGH01_05_v2	478394	481346	9	0.000317799	0.000317799	POWCR01_050016500	LT594509	538254	541231	7	0.00042015	0.00042015	PF3D7_0819500	Pf3D7_08_v3	881047	884462	6	0.000256512	0.000256512			1.32206				0.000994461
PocGH01_05021200	PocGH01_05_v2	476736	477640	3	0.000218161	0.000218161	POWCR01_050016400	LT594509	536496	537423	4	0.000187406	0.000187406	PF3D7_0819600	Pf3D7_08_v3	884484	887623	7	0.000409528	0.000409528			0.859026				0.000815095
PocGH01_05021100	PocGH01_05_v2	472767	474539	7	0.000535092	0.000535092	POWCR01_050016300	LT594509	532142	533923	10	0.000380618	0.000380618	PF3D7_0819700	Pf3D7_08_v3	888126	890471	2	8.73131e-05	8.73131e-05			0.711313				0.00100302
PocGH01_05020900	PocGH01_05_v2	464113	464944	0	0	1e-05	POWCR01_050016100	LT594509	523235	524070	1	0.000351339	0.000351339	PF3D7_0819900	Pf3D7_08_v3	898831	899705	1	0.000117049	0.000117049			35.1339				0.000468388
PocGH01_05020400	PocGH01_05_v2	440424	442017	11	0.000434321	0.000434321	POWCR01_050015600	LT594509	499447	501059	2	0.000103033	0.000103033	PF3D7_0820400	Pf3D7_08_v3	921931	924596	2	0.000108851	0.000108851			0.237228				0.000646205
PocGH01_05020200	PocGH01_05_v2	432314	434090	10	0.000458931	0.000458931	POWCR01_050015400	LT594509	491138	492797	2	7.39265e-05	7.39265e-05	PF3D7_0820600	Pf3D7_08_v3	928546	930946	3	0.000165886	0.000165886			0.161084				0.000698743
PocGH01_05020100	PocGH01_05_v2	427337	430662	6	0.000115649	0.000115649	POWCR01_050015300	LT594509	486026	489308	5	0.000193649	0.000193649	PF3D7_0820700	Pf3D7_08_v3	931673	935916	7	0.000361987	0.000361987			1.67445				0.000671285
PocGH01_05019900	PocGH01_05_v2	419001	423793	20	0.000424407	0.000424407	POWCR01_050015100	LT594509	477402	482466	6	9.02324e-05	9.02324e-05	PF3D7_0820900	Pf3D7_08_v3	939305	944689	21	0.000648765	0.000648765			0.212608				0.0011634
PocGH01_05019400	PocGH01_05_v2	391839	392528	6	0.000427473	0.000427473	POWCR01_050014600	LT594509	447793	448485	0	0	1e-05	PF3D7_0821500	Pf3D7_08_v3	967747	969151	4	0.000526468	0.000526468			0.0233933				0.000953941
PocGH01_05019000	PocGH01_05_v2	381704	382440	3	0.000511429	0.000511429	POWCR01_050014300	LT594509	442379	443169	1	0.000107489	0.000107489	PF3D7_0821900	Pf3D7_08_v3	976989	978474	2	0.000137844	0.000137844			0.210174				0.000756762
PocGH01_05018900	PocGH01_05_v2	378992	381091	8	0.000277167	0.000277167	POWCR01_050014200	LT594509	439643	441751	3	0.000279456	0.000279456	PF3D7_0822000	Pf3D7_08_v3	978451	980772	2	8.82155e-05	8.82155e-05			1.00826				0.000644838
PocGH01_05018800	PocGH01_05_v2	377902	378798	3	0.000303134	0.000303134	POWCR01_050014100	LT594509	438467	439315	1	8.6515e-05	8.6515e-05	PF3D7_0822100	Pf3D7_08_v3	980704	982153	4	0.000408103	0.000408103			0.285402				0.000797752
PocGH01_05018500	PocGH01_05_v2	369972	370465	3	0.000303644	0.000303644	POWCR01_050013900	LT594509	430580	431135	2	0.000444862	0.000444862	PF3D7_0822300	Pf3D7_08_v3	987718	989078	5	0.000627101	0.000627101			1.46508				0.00137561
PocGH01_05018300	PocGH01_05_v2	363957	365307	8	0.000425229	0.000425229	POWCR01_050013700	LT594509	424456	425946	3	0.000140626	0.000140626	PF3D7_0822500	Pf3D7_08_v3	992633	994306	0	0	1e-05			0.330707				0.000565855
PocGH01_05018200	PocGH01_05_v2	358549	360961	7	0.000145048	0.000145048	POWCR01_050013600	LT594509	418909	421382	4	0.000135125	0.000135125	PF3D7_0822600	Pf3D7_08_v3	996626	1000388	7	0.00046874	0.00046874			0.931588				0.000748913
PocGH01_05018000	PocGH01_05_v2	351810	352781	1	5.14403e-05	5.14403e-05	POWCR01_050013400	LT594509	411869	412840	0	0	1e-05	PF3D7_0822800	Pf3D7_08_v3	1005414	1007397	1	9.75084e-05	9.75084e-05			0.1944				0.000148949
PocGH01_05017500	PocGH01_05_v2	325346	331039	22	0.000246859	0.000246859	POWCR01_050012900	LT594509	384124	389854	13	0.00020131	0.00020131	PF3D7_0823300	Pf3D7_08_v3	1028410	1034211	9	0.000200059	0.000200059			0.815486				0.000648228
PocGH01_05017400	PocGH01_05_v2	321361	323557	7	0.000202491	0.000202491	POWCR01_050012800	LT594509	380213	382431	9	0.000195065	0.000195065	PF3D7_0823400	Pf3D7_08_v3	1034417	1036428	1	5.09037e-05	5.09037e-05			0.963327				0.00044846
PocGH01_05017300	PocGH01_05_v2	318961	320472	5	0.000501967	0.000501967	POWCR01_050012700	LT594509	377818	379329	10	0.00034251	0.00034251	PF3D7_0823500	Pf3D7_08_v3	1036973	1038764	0	0	1e-05			0.682336				0.000844477
PocGH01_05017200	PocGH01_05_v2	316469	317722	3	0.000260725	0.000260725	POWCR01_050012600	LT594509	375291	376544	2	0.000463059	0.000463059	PF3D7_0823600	Pf3D7_08_v3	1039724	1041357	3	0.000188038	0.000188038			1.77604				0.000911822
PocGH01_05017100	PocGH01_05_v2	314242	314766	0	0	1e-05	POWCR01_050012500	LT594509	373137	373648	0	0	1e-05	PF3D7_0823700	Pf3D7_08_v3	1041365	1042613	2	0.00048289	0.00048289			1				0.00048289
PocGH01_05017000	PocGH01_05_v2	310885	312954	8	0.000216153	0.000216153	POWCR01_050012400	LT594509	369830	371836	5	0.000281166	0.000281166	PF3D7_0823800	Pf3D7_08_v3	1042935	1046408	4	0.000144131	0.000144131			1.30077				0.00064145
PocGH01_05016900	PocGH01_05_v2	307833	308789	3	0.00015674	0.00015674	POWCR01_050012300	LT594509	366743	367699	0	0	1e-05	PF3D7_0823900	Pf3D7_08_v3	1047155	1048908	1	0.000285468	0.000285468			0.0637999				0.000442208
PocGH01_05016800	PocGH01_05_v2	303612	305879	9	0.00040587	0.00040587	POWCR01_050012200	LT594509	362542	364809	6	0.000169977	0.000169977	PF3D7_0824000	Pf3D7_08_v3	1049233	1051936	5	0.000189383	0.000189383			0.418797				0.00076523
PocGH01_05016700	PocGH01_05_v2	298445	302212	18	0.000322231	0.000322231	POWCR01_050012000	LT594509	354996	358771	4	0.000109003	0.000109003	PF3D7_0824200	Pf3D7_08_v3	1054798	1059140	4	0.000207001	0.000207001			0.338276				0.000638235
PocGH01_05016600	PocGH01_05_v2	295766	298054	3	6.32957e-05	6.32957e-05	POWCR01_050011900	LT594509	352344	354638	4	0.000111985	0.000111985	PF3D7_0824300	Pf3D7_08_v3	1059246	1061567	4	0.000352862	0.000352862			1.76924				0.000528143
PocGH01_05016500	PocGH01_05_v2	293122	294858	2	8.48796e-05	8.48796e-05	POWCR01_050011800	LT594509	349664	351418	2	0.000215809	0.000215809	PF3D7_0824400	Pf3D7_08_v3	1062190	1065384	15	0.00123949	0.00123949			2.54253				0.00154018
PocGH01_05016400	PocGH01_05_v2	290269	291606	0	0	1e-05	POWCR01_050011700	LT594509	346736	348045	1	3.31895e-05	3.31895e-05	PF3D7_0824500	Pf3D7_08_v3	1066036	1067958	2	8.06291e-05	8.06291e-05			3.31895				0.000113819
PocGH01_05016300	PocGH01_05_v2	287722	289224	9	0.000471861	0.000471861	POWCR01_050011600	LT594509	344261	345766	2	0.000343874	0.000343874	PF3D7_0824600	Pf3D7_08_v3	1068408	1070384	2	0.00010361	0.00010361			0.728761				0.000919345
PocGH01_05016200	PocGH01_05_v2	282871	286476	11	0.0003143	0.0003143	POWCR01_050011500	LT594509	339385	342997	5	0.000183458	0.000183458	PF3D7_0824700	Pf3D7_08_v3	1070718	1074779	7	0.000240931	0.000240931			0.583703				0.000738689
PocGH01_05016000	PocGH01_05_v2	273561	276956	32	0.000671227	0.000671227	POWCR01_050011300	LT594509	329856	333218	7	0.000334702	0.000334702	PF3D7_0824900	Pf3D7_08_v3	1079441	1083413	8	0.000193697	0.000193697			0.498642				0.00119963
PocGH01_05015700	PocGH01_05_v2	261223	262144	2	0.000159909	0.000159909	POWCR01_050011100	LT594509	317293	318235	2	0.000180327	0.000180327	PF3D7_0825200	Pf3D7_08_v3	1093439	1094936	1	0.00018232	0.00018232			1.12769				0.000522556
PocGH01_05015600	PocGH01_05_v2	259859	260329	2	0.000413741	0.000413741	POWCR01_050011000	LT594509	316059	316529	0	0	1e-05	PF3D7_0825300	Pf3D7_08_v3	1094794	1095972	1	0.00023165	0.00023165			0.0241697				0.000645391
PocGH01_05015500	PocGH01_05_v2	258007	259076	2	0.000137791	0.000137791	POWCR01_050010900	LT594509	314216	315296	2	0.000443318	0.000443318	PF3D7_0825400	Pf3D7_08_v3	1096198	1097701	1	0.000295088	0.000295088			3.21732				0.000876197
PocGH01_05015400	PocGH01_05_v2	254682	256796	7	0.000310359	0.000310359	POWCR01_050010800	LT594509	310758	312875	4	9.99069e-05	9.99069e-05	PF3D7_0825500	Pf3D7_08_v3	1097742	1100613	7	0.000451705	0.000451705			0.321908				0.000861971
PocGH01_05015300	PocGH01_05_v2	253854	254111	0	0	1e-05	POWCR01_050010700	LT594509	309994	310251	1	0.00016852	0.00016852	PF3D7_0825600	Pf3D7_08_v3	1100637	1101453	1	0.000125359	0.000125359			16.852				0.000293879
PocGH01_05015200	PocGH01_05_v2	251987	252967	2	0.000101937	0.000101937	POWCR01_050010600	LT594509	308169	309143	3	0.000133779	0.000133779	PF3D7_0825700	Pf3D7_08_v3	1101887	1102804	11	0.00226852	0.00226852			1.31237				0.00250424
PocGH01_05015100	PocGH01_05_v2	249565	250842	6	0.000267888	0.000267888	POWCR01_050010500	LT594509	305653	306915	0	0	1e-05	PF3D7_0825800	Pf3D7_08_v3	1103768	1105108	4	0.00122199	0.00122199			0.037329				0.00148988
PocGH01_05014000	PocGH01_05_v2	181025	183641	19	0.000488478	0.000488478	POWCR01_050009500	LT594509	236080	238703	6	0.000218731	0.000218731	PF3D7_0826900	Pf3D7_08_v3	1164491	1167540	5	0.000298487	0.000298487			0.447781				0.0010057
PocGH01_05013500	PocGH01_05_v2	160806	161450	0	0	1e-05	POWCR01_050008900	LT594509	214888	215532	1	6.74082e-05	6.74082e-05	PF3D7_0827400	Pf3D7_08_v3	1184595	1185251	0	0	1e-05			6.74082				6.74082e-05
PocGH01_05012600	PocGH01_05_v2	122869	124785	2	5.21648e-05	5.21648e-05	POWCR01_050008000	LT594509	176843	178867	3	0.000143615	0.000143615	PF3D7_0828300	Pf3D7_08_v3	1220018	1223432	3	0.000209935	0.000209935			2.7531				0.000405715
PocGH01_05012500	PocGH01_05_v2	119295	120665	3	0.000144009	0.000144009	POWCR01_050007900	LT594509	173146	174516	1	6.20162e-05	6.20162e-05	PF3D7_0828400	Pf3D7_08_v3	1223542	1226051	5	0.00020402	0.00020402			0.430641				0.000410045
PocGH01_05012400	PocGH01_05_v2	115788	117673	8	0.000459869	0.000459869	POWCR01_050007800	LT594509	169626	171507	3	0.000336778	0.000336778	PF3D7_0828500	Pf3D7_08_v3	1226140	1228476	4	0.000277556	0.000277556			0.732335				0.0010742
PocGH01_05012200	PocGH01_05_v2	105710	108865	30	0.000601752	0.000601752	POWCR01_050007600	LT594509	159278	162442	4	5.25123e-05	5.25123e-05	PF3D7_0828700	Pf3D7_08_v3	1232769	1236746	8	0.000337561	0.000337561			0.0872657				0.000991825
PocGH01_05012000	PocGH01_05_v2	98217	99175	2	0.00058822	0.00058822	POWCR01_050007400	LT594509	151636	152623	1	4.40063e-05	4.40063e-05	PF3D7_0828900	Pf3D7_08_v3	1241589	1243830	2	0.000243635	0.000243635			0.0748127				0.000875861
PocGH01_05011800	PocGH01_05_v2	87005	88944	3	0.000145402	0.000145402	POWCR01_050007200	LT594509	140285	142228	6	0.00028081	0.00028081	PF3D7_0829100	Pf3D7_08_v3	1251559	1253831	2	9.01172e-05	9.01172e-05			1.93127				0.000516329
PocGH01_05011700	PocGH01_05_v2	85045	85863	2	0.0001221	0.0001221	POWCR01_050007100	LT594509	138284	139102	1	5.3087e-05	5.3087e-05	PF3D7_0829200	Pf3D7_08_v3	1254054	1255517	3	0.000209873	0.000209873			0.434783				0.00038506
PocGH01_05011600	PocGH01_05_v2	82232	83014	6	0.000504306	0.000504306	POWCR01_050007000	LT594509	135458	136238	1	0.000108866	0.000108866	PF3D7_0829300	Pf3D7_08_v3	1255816	1257815	1	5.12091e-05	5.12091e-05			0.215873				0.000664381
PocGH01_05011500	PocGH01_05_v2	79598	80950	4	0.00014782	0.00014782	POWCR01_050006900	LT594509	132844	134196	1	0.00011997	0.00011997	PF3D7_0829400	Pf3D7_08_v3	1257111	1260032	2	7.01014e-05	7.01014e-05			0.811595				0.000337891
PocGH01_07010300	PocGH01_07_v2	23744	24022	0	0	1e-05	POWCR01_070005300	LT594511	29465	29743	0	0	1e-05	PF3D7_0902900	Pf3D7_09_v3	127416	127724	7	0.00629756	0.00629756			1				0.00629756
PocGH01_07010400	PocGH01_07_v2	25586	26080	1	0.00010101	0.00010101	POWCR01_070005400	LT594511	31314	31808	0	0	1e-05	PF3D7_0903000	Pf3D7_09_v3	128833	130079	1	0.000219018	0.000219018			0.0990001				0.000320028
PocGH01_07010500	PocGH01_07_v2	26853	27639	8	0.000508259	0.000508259	POWCR01_070005500	LT594511	32593	33383	0	0	1e-05	PF3D7_0903100	Pf3D7_09_v3	130060	131208	2	0.000257506	0.000257506			0.019675				0.000765765
PocGH01_07010600	PocGH01_07_v2	29908	32285	9	0.000471219	0.000471219	POWCR01_070005600	LT594511	35665	38070	6	0.000124894	0.000124894	PF3D7_0903200	Pf3D7_09_v3	133034	136372	7	0.000241978	0.000241978			0.265044				0.000838091
PocGH01_07010900	PocGH01_07_v2	60876	64913	15	0.000228942	0.000228942	POWCR01_070005900	LT594511	66940	70968	8	0.000229975	0.000229975	PF3D7_0903500	Pf3D7_09_v3	162043	167477	11	0.00035804	0.00035804			1.00451				0.000816957
PocGH01_07011000	PocGH01_07_v2	66532	71235	12	0.000245018	0.000245018	POWCR01_070006000	LT594511	72613	77442	5	6.18128e-05	6.18128e-05	PF3D7_0903600	Pf3D7_09_v3	168458	173493	9	0.000448831	0.000448831			0.252279				0.000755662
PocGH01_07011200	PocGH01_07_v2	78040	82827	13	0.0001952	0.0001952	POWCR01_070006200	LT594511	84244	89035	6	0.000119765	0.000119765	PF3D7_0903800	Pf3D7_09_v3	179187	183991	9	0.000410312	0.000410312			0.61355				0.000725277
PocGH01_07011300	PocGH01_07_v2	84124	85106	1	5.08647e-05	5.08647e-05	POWCR01_070006300	LT594511	90674	91682	4	0.000295888	0.000295888	PF3D7_0903900	Pf3D7_09_v3	184821	186458	2	0.000125053	0.000125053			5.81716				0.000471806
PocGH01_07011500	PocGH01_07_v2	88662	93393	13	0.000205921	0.000205921	POWCR01_070006500	LT594511	95184	99941	7	0.000169765	0.000169765	PF3D7_0904100	Pf3D7_09_v3	190858	195827	2	4.12146e-05	4.12146e-05			0.824418				0.000416901
PocGH01_07011600	PocGH01_07_v2	95958	96951	2	0.000148326	0.000148326	POWCR01_070006600	LT594511	102476	103493	1	4.27095e-05	4.27095e-05	PF3D7_0904200	Pf3D7_09_v3	197658	198894	2	0.000165591	0.000165591			0.287943				0.000356626
PocGH01_07011700	PocGH01_07_v2	97535	105770	41	0.000407699	0.000407699	POWCR01_070006700	LT594511	104073	112432	8	0.000176829	0.000176829	PF3D7_0904300	Pf3D7_09_v3	199051	207458	21	0.00065171	0.00065171			0.433724				0.00123624
PocGH01_07011800	PocGH01_07_v2	106938	107495	0	0	1e-05	POWCR01_070006800	LT594511	113617	114174	0	0	1e-05	PF3D7_0904400	Pf3D7_09_v3	207785	209281	1	6.84156e-05	6.84156e-05			1				6.84156e-05
PocGH01_07011900	PocGH01_07_v2	109077	109611	2	0.000275581	0.000275581	POWCR01_070006900	LT594511	115775	116309	1	0.000158924	0.000158924	PF3D7_0904500	Pf3D7_09_v3	209347	211040	1	6.04594e-05	6.04594e-05			0.576687				0.000494964
PocGH01_07012100	PocGH01_07_v2	118450	119189	1	6.41111e-05	6.41111e-05	POWCR01_070007100	LT594511	125518	126253	2	0.000279648	0.000279648	PF3D7_0904700	Pf3D7_09_v3	218206	219855	1	6.20716e-05	6.20716e-05			4.36193				0.000405831
PocGH01_07012200	PocGH01_07_v2	122466	124244	0	0	1e-05	POWCR01_070007200	LT594511	129506	131290	0	0	1e-05	PF3D7_0904800	Pf3D7_09_v3	221574	224589	4	0.000271666	0.000271666			1				0.000271666
PocGH01_07012400	PocGH01_07_v2	133567	134448	1	0.000110472	0.000110472	POWCR01_070007400	LT594511	140698	141579	2	9.85902e-05	9.85902e-05	PF3D7_0905000	Pf3D7_09_v3	234018	235610	0	0	1e-05			0.892445				0.000209062
PocGH01_07012500	PocGH01_07_v2	135835	141988	23	0.000329367	0.000329367	POWCR01_070007500	LT594511	142976	149146	7	0.000135901	0.000135901	PF3D7_0905100	Pf3D7_09_v3	236028	243109	5	0.000147831	0.000147831			0.412613				0.000613099
PocGH01_07012600	PocGH01_07_v2	144718	148116	18	0.000458657	0.000458657	POWCR01_070007600	LT594511	151882	155280	1	2.50145e-05	2.50145e-05	PF3D7_0905200	Pf3D7_09_v3	245200	249920	11	0.000266658	0.000266658			0.0545386				0.00075033
PocGH01_07012800	PocGH01_07_v2	170173	174198	10	0.000275524	0.000275524	POWCR01_070007800	LT594511	177542	181620	14	0.000330215	0.000330215	PF3D7_0905400	Pf3D7_09_v3	270371	275833	10	0.000395783	0.000395783			1.1985				0.00100152
PocGH01_07012900	PocGH01_07_v2	177674	178387	15	0.00105042	0.00105042	POWCR01_070007900	LT594511	185179	185892	0	0	1e-05	PF3D7_0905500	Pf3D7_09_v3	276467	279624	4	0.000129725	0.000129725			0.00952				0.00118015
PocGH01_07013000	PocGH01_07_v2	180281	183962	6	0.000130232	0.000130232	POWCR01_070008000	LT594511	187770	191523	11	0.000411036	0.000411036	PF3D7_0905600	Pf3D7_09_v3	280207	284102	13	0.000902556	0.000902556			3.15618				0.00144382
PocGH01_07013500	PocGH01_07_v2	212053	217299	9	0.000119973	0.000119973	POWCR01_070008500	LT594511	220162	225594	4	5.49514e-05	5.49514e-05	PF3D7_0906000	Pf3D7_09_v3	298216	304767	13	0.000383842	0.000383842			0.458031				0.000558766
PocGH01_07013800	PocGH01_07_v2	224226	225641	5	0.000202865	0.000202865	POWCR01_070008700	LT594511	233721	235136	7	0.000297533	0.000297533	PF3D7_0906300	Pf3D7_09_v3	309887	312231	4	0.000174701	0.000174701			1.46666				0.000675099
PocGH01_07013900	PocGH01_07_v2	226278	228683	28	0.000635801	0.000635801	POWCR01_070008800	LT594511	236313	238721	4	0.000106685	0.000106685	PF3D7_0906400	Pf3D7_09_v3	312356	315110	4	0.000181746	0.000181746			0.167796				0.000924232
PocGH01_07014400	PocGH01_07_v2	244434	245219	5	0.000499119	0.000499119	POWCR01_070009200	LT594511	255197	255982	1	5.53159e-05	5.53159e-05	PF3D7_0906910	Pf3D7_09_v3	335982	336778	0	0	1e-05			0.110827				0.000554435
PocGH01_07014800	PocGH01_07_v2	258257	259120	7	0.000566898	0.000566898	POWCR01_070009600	LT594511	269385	270215	0	0	1e-05	PF3D7_0907300	Pf3D7_09_v3	349572	351287	2	0.000172421	0.000172421			0.0176399				0.000739319
PocGH01_07015000	PocGH01_07_v2	265464	266718	7	0.000676269	0.000676269	POWCR01_070009800	LT594511	276860	277847	0	0	1e-05	PF3D7_0907500	Pf3D7_09_v3	355983	358693	5	0.000298032	0.000298032			0.014787				0.000974301
PocGH01_07015300	PocGH01_07_v2	276756	277382	3	0.000977385	0.000977385	POWCR01_070010100	LT594511	288265	288891	0	0	1e-05	PF3D7_0907800	Pf3D7_09_v3	366444	367723	1	0.000383401	0.000383401			0.0102314				0.00136079
PocGH01_07015400	PocGH01_07_v2	277899	278898	0	0	1e-05	POWCR01_070010200	LT594511	289434	290312	2	0.000146192	0.000146192	PF3D7_0907900	Pf3D7_09_v3	367738	368844	1	0.000308396	0.000308396			14.6192				0.000454588
PocGH01_07015900	PocGH01_07_v2	299258	299842	8	0.000675222	0.000675222	POWCR01_070010700	LT594511	311152	311736	0	0	1e-05	PF3D7_0908400	Pf3D7_09_v3	387511	389444	5	0.000417769	0.000417769			0.0148099				0.00109299
PocGH01_07016100	PocGH01_07_v2	310519	312342	8	0.00036128	0.00036128	POWCR01_070010900	LT594511	322218	324113	3	8.66381e-05	8.66381e-05	PF3D7_0908600	Pf3D7_09_v3	398802	400941	2	0.000138259	0.000138259			0.239809				0.000586177
PocGH01_07016300	PocGH01_07_v2	316185	317850	6	0.000403238	0.000403238	POWCR01_070011100	LT594511	328215	329693	4	0.000143082	0.000143082	PF3D7_0908800	Pf3D7_09_v3	404035	407267	3	9.5037e-05	9.5037e-05			0.354833				0.000641357
PocGH01_07016700	PocGH01_07_v2	329374	330999	15	0.000514933	0.000514933	POWCR01_070011500	LT594511	342032	343258	0	0	1e-05	PF3D7_0909200	Pf3D7_09_v3	418208	419895	4	0.000620226	0.000620226			0.01942				0.00113516
PocGH01_07016900	PocGH01_07_v2	336192	340166	14	0.000188034	0.000188034	POWCR01_070011700	LT594511	348952	352944	7	0.000134789	0.000134789	PF3D7_0909400	Pf3D7_09_v3	422925	428516	10	0.000199431	0.000199431			0.716833				0.000522254
PocGH01_07017600	PocGH01_07_v2	371055	375697	6	0.000149384	0.000149384	POWCR01_070012400	LT594511	384254	389004	7	0.000227174	0.000227174	PF3D7_0910100	Pf3D7_09_v3	456284	463345	7	0.000216131	0.000216131			1.52074				0.000592689
PocGH01_07017800	PocGH01_07_v2	388712	390016	1	3.83142e-05	3.83142e-05	POWCR01_070012600	LT594511	402181	403485	0	0	1e-05	PF3D7_0910300	Pf3D7_09_v3	475004	477689	4	0.000241492	0.000241492			0.261				0.000279806
PocGH01_07017900	PocGH01_07_v2	390671	394195	13	0.000277884	0.000277884	POWCR01_070012700	LT594511	404178	407702	6	0.000172958	0.000172958	PF3D7_0910400	Pf3D7_09_v3	477549	481768	5	0.000183371	0.000183371			0.622411				0.000634213
PocGH01_07018100	PocGH01_07_v2	401575	403236	5	0.000444321	0.000444321	POWCR01_070012900	LT594511	415252	417078	3	0.00015918	0.00015918	PF3D7_0910600	Pf3D7_09_v3	488911	491014	4	0.000322491	0.000322491			0.358255				0.000925992
PocGH01_07018200	PocGH01_07_v2	403884	405623	6	0.000198213	0.000198213	POWCR01_070013000	LT594511	417765	419594	1	2.37586e-05	2.37586e-05	PF3D7_0910700	Pf3D7_09_v3	491036	493173	4	0.000489683	0.000489683			0.119864				0.000711655
PocGH01_07018700	PocGH01_07_v2	424711	425352	0	0	1e-05	POWCR01_070013500	LT594511	438764	439405	1	0.000132436	0.000132436	PF3D7_0911200	Pf3D7_09_v3	509452	510913	2	0.000202377	0.000202377			13.2436				0.000334813
PocGH01_07018900	PocGH01_07_v2	436946	440581	8	0.000162196	0.000162196	POWCR01_070013700	LT594511	451057	454894	13	0.000431485	0.000431485	PF3D7_0911400	Pf3D7_09_v3	521554	526248	2	4.36286e-05	4.36286e-05			2.66027				0.00063731
PocGH01_07019000	PocGH01_07_v2	442207	443707	14	0.000651702	0.000651702	POWCR01_070013800	LT594511	456397	457893	4	0.000296262	0.000296262	PF3D7_0911500	Pf3D7_09_v3	526449	528094	2	0.000269631	0.000269631			0.454597				0.00121759
PocGH01_07019200	PocGH01_07_v2	448253	451099	15	0.00032738	0.00032738	POWCR01_070014000	LT594511	462412	465255	3	7.50797e-05	7.50797e-05	PF3D7_0911700	Pf3D7_09_v3	532079	535972	3	0.000154887	0.000154887			0.229335				0.000557347
PocGH01_07019700	PocGH01_07_v2	465274	466527	1	3.98724e-05	3.98724e-05	POWCR01_070014500	LT594511	480124	481425	4	0.000188523	0.000188523	PF3D7_0912200	Pf3D7_09_v3	549085	550446	7	0.000660062	0.000660062			4.72816				0.000888457
PocGH01_07019800	PocGH01_07_v2	467918	469385	4	0.000736219	0.000736219	POWCR01_070014600	LT594511	482780	484260	1	5.48036e-05	5.48036e-05	PF3D7_0912400	Pf3D7_09_v3	551020	555071	4	0.000165698	0.000165698			0.0744393				0.000956721
PocGH01_07019900	PocGH01_07_v2	472141	474505	6	0.000185938	0.000185938	POWCR01_070014700	LT594511	486824	489287	8	0.000355309	0.000355309	PF3D7_0912500	Pf3D7_09_v3	555921	558634	3	0.00020965	0.00020965			1.9109				0.000750897
PocGH01_07020000	PocGH01_07_v2	475647	478949	28	0.000489567	0.000489567	POWCR01_070014800	LT594511	490063	493665	5	0.000146151	0.000146151	PF3D7_0912600	Pf3D7_09_v3	559144	561979	3	0.000405275	0.000405275			0.298531				0.00104099
PocGH01_07020100	PocGH01_07_v2	479587	479943	0	0	1e-05	POWCR01_070014900	LT594511	494286	494666	0	0	1e-05	PF3D7_0912700	Pf3D7_09_v3	562269	563000	0	0	1e-05			1				0
PocGH01_07020200	PocGH01_07_v2	480234	481907	9	0.000268817	0.000268817	POWCR01_070015000	LT594511	494966	496627	1	5.11577e-05	5.11577e-05	PF3D7_0912800	Pf3D7_09_v3	563201	566051	5	0.000239491	0.000239491			0.190307				0.000559466
PocGH01_07020400	PocGH01_07_v2	485723	486823	2	0.000366799	0.000366799	POWCR01_070015200	LT594511	500364	501539	3	0.000178309	0.000178309	PF3D7_0913000	Pf3D7_09_v3	568887	570663	5	0.00045468	0.00045468			0.486122				0.000999788
PocGH01_07020500	PocGH01_07_v2	487542	490115	19	0.000513518	0.000513518	POWCR01_070015300	LT594511	502260	505049	4	0.000209513	0.000209513	PF3D7_0913100	Pf3D7_09_v3	571031	573349	5	0.000436741	0.000436741			0.407995				0.00115977
PocGH01_07020800	PocGH01_07_v2	498014	498654	1	0.000288012	0.000288012	POWCR01_070015600	LT594511	512972	513620	1	0.00012507	0.00012507	PF3D7_0913400	Pf3D7_09_v3	580760	581468	1	0.000144454	0.000144454			0.434253				0.000557536
PocGH01_07020900	PocGH01_07_v2	499805	501387	14	0.000498953	0.000498953	POWCR01_070015700	LT594511	514807	516405	3	0.000158312	0.000158312	PF3D7_0913500	Pf3D7_09_v3	582066	584192	3	0.000166524	0.000166524			0.317288				0.000823789
PocGH01_07021000	PocGH01_07_v2	502189	505521	19	0.000390283	0.000390283	POWCR01_070015800	LT594511	517244	520585	7	9.10676e-05	9.10676e-05	PF3D7_0913600	Pf3D7_09_v3	584541	588762	7	0.000357472	0.000357472			0.233337				0.000838823
PocGH01_07021300	PocGH01_07_v2	511765	514622	7	0.000229675	0.000229675	POWCR01_070016000	LT594511	527139	530161	4	7.12732e-05	7.12732e-05	PF3D7_0913900	Pf3D7_09_v3	594181	597274	15	0.00107398	0.00107398			0.310322				0.00137493
PocGH01_07021700	PocGH01_07_v2	530893	533345	3	0.000172996	0.000172996	POWCR01_070016400	LT594511	547144	549655	6	0.00036119	0.00036119	PF3D7_0914300	Pf3D7_09_v3	612976	615740	6	0.000403335	0.000403335			2.08785				0.000937521
PocGH01_07021800	PocGH01_07_v2	536711	539259	7	0.000151906	0.000151906	POWCR01_070016500	LT594511	553030	555725	9	0.000321136	0.000321136	PF3D7_0914400	Pf3D7_09_v3	617808	619842	1	5.03284e-05	5.03284e-05			2.11404				0.00052337
PocGH01_07022600	PocGH01_07_v2	567237	568199	2	0.000202359	0.000202359	POWCR01_070017200	LT594511	584893	585903	4	0.000658618	0.000658618	PF3D7_0915200	Pf3D7_09_v3	644974	646738	2	0.000212767	0.000212767			3.2547				0.00107374
PocGH01_07022900	PocGH01_07_v2	580166	582232	6	0.000236934	0.000236934	POWCR01_070017500	LT594511	598091	601487	7	0.000282432	0.000282432	PF3D7_0915500	Pf3D7_09_v3	657072	659906	3	9.08176e-05	9.08176e-05			1.19203				0.000610184
PocGH01_07023100	PocGH01_07_v2	584568	585421	4	0.000791149	0.000791149	POWCR01_070017600	LT594511	602544	603428	2	0.000616829	0.000616829	PF3D7_0915700	Pf3D7_09_v3	661255	662866	1	0.000296496	0.000296496			0.779662				0.00170447
PocGH01_07023200	PocGH01_07_v2	587341	587994	0	0	1e-05	POWCR01_070017700	LT594511	605332	605985	1	0.000124113	0.000124113	PF3D7_0915800	Pf3D7_09_v3	663573	664607	2	0.000516764	0.000516764			12.4113				0.000640877
PocGH01_07023300	PocGH01_07_v2	589612	590082	2	0.000413741	0.000413741	POWCR01_070017900	LT594511	607609	608082	0	0	1e-05	PF3D7_0915900	Pf3D7_09_v3	664952	667315	2	0.000187738	0.000187738			0.0241697				0.000601479
PocGH01_07023500	PocGH01_07_v2	598584	599885	2	0.000145743	0.000145743	POWCR01_070018100	LT594511	616688	617772	0	0	1e-05	PF3D7_0916100	Pf3D7_09_v3	673514	675464	2	0.000151653	0.000151653			0.0686139				0.000297396
PocGH01_07023600	PocGH01_07_v2	600902	604689	23	0.000385883	0.000385883	POWCR01_070018200	LT594511	619129	622977	7	0.000306274	0.000306274	PF3D7_0916200	Pf3D7_09_v3	675629	679979	10	0.000328246	0.000328246			0.793697				0.0010204
PocGH01_07023900	PocGH01_07_v2	616009	617963	14	0.000761361	0.000761361	POWCR01_070018500	LT594511	634633	636683	10	0.000417898	0.000417898	PF3D7_0916500	Pf3D7_09_v3	691282	694189	4	0.000199577	0.000199577			0.548883				0.00137884
PocGH01_07024000	PocGH01_07_v2	619722	620387	0	0	1e-05	POWCR01_070018600	LT594511	637708	639216	1	5.37866e-05	5.37866e-05	PF3D7_0916600	Pf3D7_09_v3	694527	695602	1	0.000179792	0.000179792			5.37866				0.000233579
PocGH01_07024200	PocGH01_07_v2	627930	628079	3	0.00189744	0.00189744	POWCR01_070018800	LT594511	646996	647145	0	0	1e-05	PF3D7_0916800	Pf3D7_09_v3	702975	703679	2	0.000419681	0.000419681			0.00527026				0.00231712
PocGH01_07024400	PocGH01_07_v2	630818	636283	13	0.000250265	0.000250265	POWCR01_070019000	LT594511	649997	655723	6	0.000119615	0.000119615	PF3D7_0917000	Pf3D7_09_v3	706053	712389	10	0.00032683	0.00032683			0.477953				0.00069671
PocGH01_07024600	PocGH01_07_v2	640904	642048	5	0.000559896	0.000559896	POWCR01_070019200	LT594511	660361	661517	0	0	1e-05	PF3D7_0917200	Pf3D7_09_v3	716325	717506	3	0.000259945	0.000259945			0.0178605				0.000819841
PocGH01_07024700	PocGH01_07_v2	643485	644504	1	4.90196e-05	4.90196e-05	POWCR01_070019300	LT594511	662977	663996	1	4.07347e-05	4.07347e-05	PF3D7_0917300	Pf3D7_09_v3	718087	720418	2	0.000126876	0.000126876			0.830988				0.00021663
PocGH01_07024900	PocGH01_07_v2	653571	655574	3	9.59666e-05	9.59666e-05	POWCR01_070019500	LT594511	673368	675419	0	0	1e-05	PF3D7_0917500	Pf3D7_09_v3	726278	729348	5	0.000166751	0.000166751			0.104203				0.000262718
PocGH01_07025200	PocGH01_07_v2	662455	663780	6	0.000331656	0.000331656	POWCR01_070019800	LT594511	682394	683719	8	0.000250783	0.000250783	PF3D7_0917800	Pf3D7_09_v3	734361	736105	3	0.000176077	0.000176077			0.756154				0.000758516
PocGH01_07025800	PocGH01_07_v2	684777	690543	23	0.000340828	0.000340828	POWCR01_070020500	LT594511	706564	712309	5	0.000145955	0.000145955	PF3D7_0918400	Pf3D7_09_v3	754297	760269	7	0.000221004	0.000221004			0.428237				0.000707787
PocGH01_07026000	PocGH01_07_v2	694974	696917	7	0.000228844	0.000228844	POWCR01_070020600	LT594511	717494	719437	1	2.23654e-05	2.23654e-05	PF3D7_0918600	Pf3D7_09_v3	764429	767461	4	0.000135072	0.000135072			0.0977321				0.000386281
PocGH01_07026200	PocGH01_07_v2	702927	704186	15	0.000632886	0.000632886	POWCR01_070020800	LT594511	725549	726808	1	0.000233111	0.000233111	PF3D7_0918800	Pf3D7_09_v3	772161	774937	4	0.000426179	0.000426179			0.36833				0.00129218
PocGH01_07026500	PocGH01_07_v2	717893	720341	13	0.000332475	0.000332475	POWCR01_070021100	LT594511	741128	743517	4	0.00043741	0.00043741	PF3D7_0919100	Pf3D7_09_v3	785169	789003	4	0.000210682	0.000210682			1.31562				0.000980567
PocGH01_07026700	PocGH01_07_v2	726112	727194	3	0.000182305	0.000182305	POWCR01_070021300	LT594511	749294	750386	3	0.000348286	0.000348286	PF3D7_0919300	Pf3D7_09_v3	792890	794428	1	6.65485e-05	6.65485e-05			1.91046				0.000597139
PocGH01_07026900	PocGH01_07_v2	731378	732775	7	0.000232175	0.000232175	POWCR01_070021500	LT594511	754994	756388	6	0.000336825	0.000336825	PF3D7_0919500	Pf3D7_09_v3	798498	799928	7	0.00074752	0.00074752			1.45074				0.00131652
PocGH01_07027100	PocGH01_07_v2	735846	736577	0	0	1e-05	POWCR01_070021800	LT594511	759781	760512	0	0	1e-05	PF3D7_0919700	Pf3D7_09_v3	802655	804294	5	0.000555112	0.000555112			1				0.000555112
PocGH01_07027500	PocGH01_07_v2	757184	759377	14	0.000504354	0.000504354	POWCR01_070022200	LT594511	781281	783401	6	0.0002182	0.0002182	PF3D7_0920100	Pf3D7_09_v3	824705	827203	2	0.000177596	0.000177596			0.432633				0.00090015
PocGH01_07027700	PocGH01_07_v2	764563	765516	10	0.00092199	0.00092199	POWCR01_070022400	LT594511	788713	789709	0	0	1e-05	PF3D7_0920300	Pf3D7_09_v3	831524	832780	6	0.000706145	0.000706145			0.0108461				0.00162813
PocGH01_07028000	PocGH01_07_v2	774557	778180	12	0.000336804	0.000336804	POWCR01_070022700	LT594511	799873	803496	8	0.000264753	0.000264753	PF3D7_0920600	Pf3D7_09_v3	843108	847719	11	0.000350375	0.000350375			0.786074				0.000951932
PocGH01_07028100	PocGH01_07_v2	779928	781496	3	0.000124209	0.000124209	POWCR01_070022800	LT594511	805474	807042	2	5.54216e-05	5.54216e-05	PF3D7_0920700	Pf3D7_09_v3	848626	851420	5	0.000431577	0.000431577			0.446196				0.000611208
PocGH01_07028200	PocGH01_07_v2	783179	784711	4	0.000384749	0.000384749	POWCR01_070022900	LT594511	808887	810419	2	5.67231e-05	5.67231e-05	PF3D7_0920800	Pf3D7_09_v3	851981	854752	5	0.000184737	0.000184737			0.147429				0.000626209
PocGH01_07028300	PocGH01_07_v2	786442	788281	3	0.000215301	0.000215301	POWCR01_070023000	LT594511	812236	814092	6	0.000508846	0.000508846	PF3D7_0920900	Pf3D7_09_v3	855159	857745	4	0.000250734	0.000250734			2.36342				0.000974881
PocGH01_07028500	PocGH01_07_v2	792405	793886	6	0.000295032	0.000295032	POWCR01_070023200	LT594511	818243	819278	2	0.000124037	0.000124037	PF3D7_0921100	Pf3D7_09_v3	860933	863136	2	0.000211693	0.000211693			0.420419				0.000630762
PocGH01_07028800	PocGH01_07_v2	804723	805720	1	0.000467602	0.000467602	POWCR01_070023500	LT594511	830616	831612	3	0.000327553	0.000327553	PF3D7_0921400	Pf3D7_09_v3	873971	875133	1	0.000234837	0.000234837			0.700495				0.00102999
PocGH01_07028900	PocGH01_07_v2	806240	807502	12	0.000840687	0.000840687	POWCR01_070023600	LT594511	832057	833319	4	0.000170593	0.000170593	PF3D7_0921500	Pf3D7_09_v3	875602	876867	4	0.000395507	0.000395507			0.202921				0.00140679
PocGH01_07029100	PocGH01_07_v2	815005	817152	13	0.000304631	0.000304631	POWCR01_070023800	LT594511	840771	842706	1	4.39174e-05	4.39174e-05	PF3D7_0921700	Pf3D7_09_v3	883515	885592	2	0.000295721	0.000295721			0.144166				0.000644269
PocGH01_07029200	PocGH01_07_v2	817866	819265	11	0.000556894	0.000556894	POWCR01_070023900	LT594511	843781	845126	1	3.08682e-05	3.08682e-05	PF3D7_0921800	Pf3D7_09_v3	885956	887813	4	0.000269489	0.000269489			0.0554292				0.000857251
PocGH01_07029300	PocGH01_07_v2	820814	821614	3	0.000704335	0.000704335	POWCR01_070024000	LT594511	846626	847438	1	0.000199654	0.000199654	PF3D7_0921900	Pf3D7_09_v3	888237	889965	2	0.000223779	0.000223779			0.283465				0.00112777
PocGH01_07029400	PocGH01_07_v2	822519	826227	11	0.000320426	0.000320426	POWCR01_070024100	LT594511	848143	851971	4	0.000140556	0.000140556	PF3D7_0922000	Pf3D7_09_v3	890057	893267	2	9.21441e-05	9.21441e-05			0.438654				0.000553126
PocGH01_07029700	PocGH01_07_v2	839964	842842	8	0.000237796	0.000237796	POWCR01_070024400	LT594511	865540	868388	5	7.56284e-05	7.56284e-05	PF3D7_0922300	Pf3D7_09_v3	905998	908357	0	0	1e-05			0.318039				0.000313424
PocGH01_07030000	PocGH01_07_v2	851224	853323	2	7.02076e-05	7.02076e-05	POWCR01_070024700	LT594511	876637	878766	4	0.000200065	0.000200065	PF3D7_0922600	Pf3D7_09_v3	915914	918790	5	0.000672425	0.000672425			2.84962				0.000942698
PocGH01_07030300	PocGH01_07_v2	871150	872589	4	0.000138889	0.000138889	POWCR01_070025000	LT594511	896791	898260	3	8.48022e-05	8.48022e-05	PF3D7_0922900	Pf3D7_09_v3	936724	938572	1	2.84649e-05	2.84649e-05			0.610575				0.000252156
PocGH01_07030400	PocGH01_07_v2	874253	875242	0	0	1e-05	POWCR01_070025100	LT594511	899954	900943	1	7.41901e-05	7.41901e-05	PF3D7_0923000	Pf3D7_09_v3	938929	940716	1	5.72809e-05	5.72809e-05			7.41901				0.000131471
PocGH01_07030500	PocGH01_07_v2	876479	877177	17	0.00121602	0.00121602	POWCR01_070025200	LT594511	902306	903004	0	0	1e-05	PF3D7_0923100	Pf3D7_09_v3	941830	942498	1	0.000153091	0.000153091			0.00822355				0.00136911
PocGH01_07030600	PocGH01_07_v2	878859	881135	3	0.000166661	0.000166661	POWCR01_070025300	LT594511	904726	907002	0	0	1e-05	PF3D7_0923200	Pf3D7_09_v3	943129	947005	4	0.000181983	0.000181983			0.060002				0.000348644
PocGH01_07031000	PocGH01_07_v2	896723	897865	1	4.37445e-05	4.37445e-05	POWCR01_070025700	LT594511	922850	924010	1	7.32336e-05	7.32336e-05	PF3D7_0923600	Pf3D7_09_v3	958734	960089	0	0	1e-05			1.67412				0.000116978
PocGH01_07031100	PocGH01_07_v2	898545	899873	6	0.000651203	0.000651203	POWCR01_070025800	LT594511	924684	926004	0	0	1e-05	PF3D7_0923700	Pf3D7_09_v3	960181	961390	0	0	1e-05			0.0153562				0.000651203
PocGH01_07031200	PocGH01_07_v2	901062	902948	3	0.000154906	0.000154906	POWCR01_070025900	LT594511	927341	929251	2	4.34847e-05	4.34847e-05	PF3D7_0923800	Pf3D7_09_v3	961633	963872	4	0.000365779	0.000365779			0.280717				0.00056417
PocGH01_07031500	PocGH01_07_v2	918125	920152	14	0.000480477	0.000480477	POWCR01_070026200	LT594511	945215	947341	4	0.000223499	0.000223499	PF3D7_0924100	Pf3D7_09_v3	977433	980128	2	7.59779e-05	7.59779e-05			0.465161				0.000779954
PocGH01_07031600	PocGH01_07_v2	921182	923929	6	0.000265023	0.000265023	POWCR01_070026300	LT594511	948440	951241	4	0.000106549	0.000106549	PF3D7_0924200	Pf3D7_09_v3	979992	984808	7	0.000222068	0.000222068			0.402037				0.00059364
PocGH01_07031700	PocGH01_07_v2	924403	925617	5	0.000355598	0.000355598	POWCR01_070026400	LT594511	951665	952879	3	0.000136804	0.000136804	PF3D7_0924300	Pf3D7_09_v3	984509	986117	1	6.36533e-05	6.36533e-05			0.384715				0.000556055
PocGH01_07031900	PocGH01_07_v2	933364	937498	22	0.000432899	0.000432899	POWCR01_070026600	LT594511	960908	964256	3	7.38595e-05	7.38595e-05	PF3D7_0924500	Pf3D7_09_v3	993199	998110	7	0.000224723	0.000224723			0.170616				0.000731482
PocGH01_07032100	PocGH01_07_v2	946091	947799	7	0.000232555	0.000232555	POWCR01_070026800	LT594511	973941	975704	2	0.000112289	0.000112289	PF3D7_0924700	Pf3D7_09_v3	1006205	1009028	5	0.000386849	0.000386849			0.482849				0.000731693
PocGH01_07032200	PocGH01_07_v2	948394	949395	1	4.47908e-05	4.47908e-05	POWCR01_070026900	LT594511	976400	977411	4	0.00047259	0.00047259	PF3D7_0924800	Pf3D7_09_v3	1009063	1009755	1	0.00014779	0.00014779			10.5511				0.000665171
PocGH01_07032400	PocGH01_07_v2	952654	954467	8	0.000345621	0.000345621	POWCR01_070027000	LT594511	981767	982772	2	0.00020457	0.00020457	PF3D7_0925000	Pf3D7_09_v3	1011837	1014313	3	0.000192956	0.000192956			0.591891				0.000743147
PocGH01_07032700	PocGH01_07_v2	961515	963074	19	0.000690547	0.000690547	POWCR01_070027300	LT594511	989826	991418	0	0	1e-05	PF3D7_0925300	Pf3D7_09_v3	1019164	1020903	1	0.000156963	0.000156963			0.0144813				0.00084751
PocGH01_07033200	PocGH01_07_v2	977168	981325	21	0.00050262	0.00050262	POWCR01_070027700	LT594511	1006109	1010413	12	0.00018203	0.00018203	PF3D7_0925800	Pf3D7_09_v3	1033046	1039152	10	0.000182613	0.000182613			0.362162				0.000867263
PocGH01_07034000	PocGH01_07_v2	1024545	1028645	9	0.000241047	0.000241047	POWCR01_070028400	LT594511	1053667	1057430	12	0.000305726	0.000305726	PF3D7_0926600	Pf3D7_09_v3	1084696	1089093	7	0.000323437	0.000323437			1.26833				0.00087021
PocGH01_07034300	PocGH01_07_v2	1036392	1037348	7	0.000555957	0.000555957	POWCR01_070028700	LT594511	1066177	1067143	1	8.79257e-05	8.79257e-05	PF3D7_0926900	Pf3D7_09_v3	1096771	1098919	3	0.000142976	0.000142976			0.158152				0.000786859
PocGH01_07034500	PocGH01_07_v2	1039200	1039787	0	0	1e-05	POWCR01_070028900	LT594511	1069137	1069724	2	0.000147885	0.000147885	PF3D7_0927100	Pf3D7_09_v3	1099900	1101387	0	0	1e-05			14.7885				0.000147885
PocGH01_07034700	PocGH01_07_v2	1052681	1054606	4	0.0001944	0.0001944	POWCR01_070029100	LT594511	1082966	1084891	3	8.92942e-05	8.92942e-05	PF3D7_0927300	Pf3D7_09_v3	1113549	1116338	1	3.6709e-05	3.6709e-05			0.459332				0.000320403
PocGH01_07034800	PocGH01_07_v2	1054966	1058357	14	0.000331631	0.000331631	POWCR01_070029200	LT594511	1085282	1088678	13	0.000449172	0.000449172	PF3D7_0927400	Pf3D7_09_v3	1116416	1119775	3	9.14448e-05	9.14448e-05			1.35443				0.000872248
PocGH01_07035200	PocGH01_07_v2	1069700	1070714	0	0	1e-05	POWCR01_070029600	LT594511	1100164	1101178	1	4.09354e-05	4.09354e-05	PF3D7_0927800	Pf3D7_09_v3	1128345	1130169	3	0.000218243	0.000218243			4.09354				0.000259178
PocGH01_07035550	PocGH01_07_v2	1080101	1080340	0	0	1e-05	POWCR01_070029900	LT594511	1110378	1110617	0	0	1e-05	PF3D7_0928150	Pf3D7_09_v3	1139271	1139510	0	0	1e-05			1				0
PocGH01_07035700	PocGH01_07_v2	1081016	1083220	9	0.00043144	0.00043144	POWCR01_070030000	LT594511	1111302	1113617	3	9.05309e-05	9.05309e-05	PF3D7_0928200	Pf3D7_09_v3	1139049	1142891	16	0.000721066	0.000721066			0.209834				0.00124304
PocGH01_07035800	PocGH01_07_v2	1084358	1086110	5	0.000416868	0.000416868	POWCR01_070030100	LT594511	1114640	1116353	1	2.53665e-05	2.53665e-05	PF3D7_0928300	Pf3D7_09_v3	1142674	1144994	3	0.000258019	0.000258019			0.0608502				0.000700254
PocGH01_07036500	PocGH01_07_v2	1101982	1103700	2	0.000220015	0.000220015	POWCR01_070030800	LT594511	1132454	1134384	0	0	1e-05	PF3D7_0929000	Pf3D7_09_v3	1160773	1162919	3	0.000320714	0.000320714			0.0454514				0.000540729
PocGH01_07036800	PocGH01_07_v2	1112625	1114652	7	0.000172584	0.000172584	POWCR01_070031100	LT594511	1143709	1145790	2	0.000161037	0.000161037	PF3D7_0929300	Pf3D7_09_v3	1171132	1173562	4	0.000332359	0.000332359			0.933093				0.00066598
PocGH01_07037000	PocGH01_07_v2	1122648	1123872	4	0.000159105	0.000159105	POWCR01_070031300	LT594511	1153528	1154778	0	0	1e-05	PF3D7_0929500	Pf3D7_09_v3	1180983	1181996	0	0	1e-05			0.0628516				0.000159105
PocGH01_07037200	PocGH01_07_v2	1128597	1129634	0	0	1e-05	POWCR01_070031500	LT594511	1159969	1161006	0	0	1e-05	PF3D7_0929700	Pf3D7_09_v3	1184754	1186269	1	6.75582e-05	6.75582e-05			1				6.75582e-05
PocGH01_07037300	PocGH01_07_v2	1129982	1130281	1	0.000324786	0.000324786	POWCR01_070031600	LT594511	1161592	1161891	1	0.000144928	0.000144928	PF3D7_0929800	Pf3D7_09_v3	1186606	1186902	0	0	1e-05			0.446226				0.000469714
PocGH01_07037400	PocGH01_07_v2	1131372	1132580	8	0.000711602	0.000711602	POWCR01_070031700	LT594511	1163392	1164239	4	0.000300824	0.000300824	PF3D7_0929900	Pf3D7_09_v3	1187369	1189282	5	0.00026755	0.00026755			0.422742				0.00127998
PocGH01_07037500	PocGH01_07_v2	1133498	1135138	6	0.000211722	0.000211722	POWCR01_070031800	LT594511	1165349	1166992	0	0	1e-05	PF3D7_0930000	Pf3D7_09_v3	1189646	1191322	2	0.000176431	0.000176431			0.0472317				0.000388153
PocGH01_07038700	PocGH01_07_v2	1203329	1205977	4	0.000204238	0.000204238	POWCR01_070033000	LT594511	1233825	1236440	3	9.52887e-05	9.52887e-05	PF3D7_0931000	Pf3D7_09_v3	1248274	1252765	6	0.000136801	0.000136801			0.466557				0.000436328
PocGH01_07039100	PocGH01_07_v2	1220969	1222672	6	0.000434874	0.000434874	POWCR01_070033400	LT594511	1251704	1253467	4	9.64085e-05	9.64085e-05	PF3D7_0931400	Pf3D7_09_v3	1262730	1265679	4	0.000138872	0.000138872			0.221693				0.000670155
PocGH01_07039300	PocGH01_07_v2	1227214	1228146	1	5.35906e-05	5.35906e-05	POWCR01_070033600	LT594511	1258318	1259255	2	8.86002e-05	8.86002e-05	PF3D7_0931600	Pf3D7_09_v3	1268277	1269415	0	0	1e-05			1.65328				0.000142191
PocGH01_07040400	PocGH01_07_v2	1258239	1260974	6	0.000236662	0.000236662	POWCR01_070034700	LT594511	1290505	1293363	9	0.000348513	0.000348513	PF3D7_0932700	Pf3D7_09_v3	1298749	1302703	5	0.000129479	0.000129479			1.47262				0.000714654
PocGH01_07040600	PocGH01_07_v2	1267511	1268035	1	0.000175857	0.000175857	POWCR01_070034900	LT594511	1300370	1300894	2	0.000222825	0.000222825	PF3D7_0932900	Pf3D7_09_v3	1309010	1310544	5	0.000403194	0.000403194			1.26708				0.000801876
PocGH01_07040900	PocGH01_07_v2	1275098	1276684	8	0.000416367	0.000416367	POWCR01_070035200	LT594511	1308758	1310370	5	0.00017676	0.00017676	PF3D7_0933200	Pf3D7_09_v3	1317759	1319756	0	0	1e-05			0.424529				0.000593127
PocGH01_07041000	PocGH01_07_v2	1277494	1280253	6	0.000159333	0.000159333	POWCR01_070035300	LT594511	1311165	1313927	3	4.37175e-05	4.37175e-05	PF3D7_0933300	Pf3D7_09_v3	1319902	1323588	1	2.77782e-05	2.77782e-05			0.274378				0.000230829
PocGH01_07041300	PocGH01_07_v2	1287255	1288709	12	0.00043628	0.00043628	POWCR01_070035600	LT594511	1320887	1322341	3	0.000107618	0.000107618	PF3D7_0933600	Pf3D7_09_v3	1330167	1333406	0	0	1e-05			0.246672				0.000543898
PocGH01_07041400	PocGH01_07_v2	1290557	1291344	1	6.34518e-05	6.34518e-05	POWCR01_070035700	LT594511	1324336	1325124	2	0.000196013	0.000196013	PF3D7_0933700	Pf3D7_09_v3	1334102	1335151	3	0.000455192	0.000455192			3.08916				0.000714657
PocGH01_07041500	PocGH01_07_v2	1292289	1294307	5	0.000147318	0.000147318	POWCR01_070035800	LT594511	1326135	1328150	4	0.000291918	0.000291918	PF3D7_0933800	Pf3D7_09_v3	1335740	1337947	1	4.63851e-05	4.63851e-05			1.98155				0.000485621
PocGH01_07041900	PocGH01_07_v2	1302476	1302913	2	0.000336612	0.000336612	POWCR01_070036200	LT594511	1336573	1337010	2	0.000198531	0.000198531	PF3D7_0934200	Pf3D7_09_v3	1346627	1347508	0	0	1e-05			0.589792				0.000535143
PocGH01_07042100	PocGH01_07_v2	1305147	1305782	1	0.000223754	0.000223754	POWCR01_070036400	LT594511	1339408	1340163	0	0	1e-05	PF3D7_0934400	Pf3D7_09_v3	1349597	1350572	0	0	1e-05			0.0446919				0.000223754
PocGH01_07042300	PocGH01_07_v2	1310195	1311240	6	0.000422856	0.000422856	POWCR01_070036600	LT594511	1344740	1345679	0	0	1e-05	PF3D7_0934600	Pf3D7_09_v3	1354207	1355815	3	0.00032536	0.00032536			0.0236487				0.000748216
PocGH01_07042500	PocGH01_07_v2	1318080	1319814	2	0.000106418	0.000106418	POWCR01_070036800	LT594511	1352575	1354321	4	0.00013609	0.00013609	PF3D7_0934800	Pf3D7_09_v3	1360721	1364051	3	9.2241e-05	9.2241e-05			1.27883				0.000334749
PocGH01_07042900	PocGH01_07_v2	1326424	1329862	37	0.000814209	0.000814209	POWCR01_070037100	LT594511	1360951	1364686	9	0.000199454	0.000199454	PF3D7_0935200	Pf3D7_09_v3	1368257	1372877	6	0.000122208	0.000122208			0.244967				0.00113587
PocGH01_07043100	PocGH01_07_v2	1336882	1338846	1	2.54453e-05	2.54453e-05	POWCR01_070037200	LT594511	1371911	1373833	3	0.000111038	0.000111038	PF3D7_0935400	Pf3D7_09_v3	1377653	1381134	5	0.000477154	0.000477154			4.36379				0.000613637
PocGH01_07043200	PocGH01_07_v2	1350039	1351116	3	0.00018315	0.00018315	POWCR01_070037300	LT594511	1385504	1386601	3	0.000111786	0.000111786	PF3D7_0935500	Pf3D7_09_v3	1399892	1402702	4	0.00031172	0.00031172			0.610352				0.000606656
PocGH01_07043300	PocGH01_07_v2	1354905	1356373	5	0.00032755	0.00032755	POWCR01_070037600	LT594511	1398981	1400276	3	0.000196815	0.000196815	PF3D7_0935700	Pf3D7_09_v3	1408214	1410316	1	4.8701e-05	4.8701e-05			0.60087				0.000573066
PocGH01_08010300	PocGH01_08_v2	9678	11111	3	0.000345993	0.000345993	POWCR01_080007500	LT594512	147913	149358	3	0.00024923	0.00024923	PF3D7_1002300	Pf3D7_10_v3	117242	118534	1	0.000149618	0.000149618			0.720332				0.000744841
PocGH01_08010900	PocGH01_08_v2	32909	34045	3	0.000509663	0.000509663	POWCR01_080008100	LT594512	171602	172737	0	0	1e-05	PF3D7_1002900	Pf3D7_10_v3	138050	140161	3	0.000339454	0.000339454			0.0196208				0.000849117
PocGH01_08011000	PocGH01_08_v2	36325	40377	17	0.000252759	0.000252759	POWCR01_080008200	LT594512	175071	179051	6	0.000147561	0.000147561	PF3D7_1003000	Pf3D7_10_v3	141402	147095	7	0.000141898	0.000141898			0.583801				0.000542218
PocGH01_08011200	PocGH01_08_v2	45247	45951	4	0.00028009	0.00028009	POWCR01_080008400	LT594512	183947	184740	0	0	1e-05	PF3D7_1003200	Pf3D7_10_v3	149289	150204	2	0.000969022	0.000969022			0.0357028				0.00124911
PocGH01_08011600	PocGH01_08_v2	61376	62224	1	0.000507384	0.000507384	POWCR01_080008800	LT594512	200519	201367	1	0.000358514	0.000358514	PF3D7_1003600	Pf3D7_10_v3	164213	166726	3	0.00015843	0.00015843			0.706593				0.00102433
PocGH01_08011900	PocGH01_08_v2	75488	76405	2	0.000149464	0.000149464	POWCR01_080009100	LT594512	215753	216682	4	0.000474824	0.000474824	PF3D7_1003900	Pf3D7_10_v3	177921	178870	1	0.000107809	0.000107809			3.17685				0.000732097
PocGH01_08012100	PocGH01_08_v2	80534	88186	18	0.000287837	0.000287837	POWCR01_080009300	LT594512	221133	228866	5	5.75919e-05	5.75919e-05	PF3D7_1004200	Pf3D7_10_v3	187192	196990	20	0.00041227	0.00041227			0.200085				0.000757699
PocGH01_08012300	PocGH01_08_v2	97608	100124	5	0.000251113	0.000251113	POWCR01_080009500	LT594512	238773	241307	3	0.000236313	0.000236313	PF3D7_1004400	Pf3D7_10_v3	206616	210233	9	0.000305097	0.000305097			0.941062				0.000792523
PocGH01_08012600	PocGH01_08_v2	112480	113815	1	3.55085e-05	3.55085e-05	POWCR01_080009800	LT594512	254983	256485	3	0.000221136	0.000221136	PF3D7_1004700	Pf3D7_10_v3	219826	221789	7	0.000776422	0.000776422			6.22769				0.00103307
PocGH01_08012700	PocGH01_08_v2	114403	115802	12	0.000744611	0.000744611	POWCR01_080009900	LT594512	257265	258678	1	3.07484e-05	3.07484e-05	PF3D7_1004800	Pf3D7_10_v3	221826	223568	16	0.00411971	0.00411971			0.0412946				0.00489507
PocGH01_08013000	PocGH01_08_v2	120742	124128	11	0.000353171	0.000353171	POWCR01_080010200	LT594512	263791	267186	5	0.000111814	0.000111814	PF3D7_1005100	Pf3D7_10_v3	228405	232553	6	0.000170052	0.000170052			0.3166				0.000635037
PocGH01_08013100	PocGH01_08_v2	124450	124869	0	0	1e-05	POWCR01_080010300	LT594512	267509	267939	2	0.000573882	0.000573882	PF3D7_1005200	Pf3D7_10_v3	232315	233024	0	0	1e-05			57.3882				0.000573882
PocGH01_08013200	PocGH01_08_v2	125261	126397	4	0.000298807	0.000298807	POWCR01_080010400	LT594512	268330	268854	3	0.0010306	0.0010306	PF3D7_1005300	Pf3D7_10_v3	233285	234473	4	0.000593396	0.000593396			3.44905				0.0019228
PocGH01_08013300	PocGH01_08_v2	127473	128422	7	0.000831395	0.000831395	POWCR01_080010500	LT594512	270402	271369	4	0.000179662	0.000179662	PF3D7_1005400	Pf3D7_10_v3	234795	235745	3	0.000323086	0.000323086			0.216097				0.00133414
PocGH01_08013700	PocGH01_08_v2	145205	146039	0	0	1e-05	POWCR01_080010900	LT594512	288574	289442	0	0	1e-05	PF3D7_1005800	Pf3D7_10_v3	250971	252615	0	0	1e-05			1				0
PocGH01_08013800	PocGH01_08_v2	146863	148485	12	0.000691186	0.000691186	POWCR01_080011000	LT594512	290258	291895	0	0	1e-05	PF3D7_1005900	Pf3D7_10_v3	253544	255931	3	0.000204913	0.000204913			0.0144679				0.000896099
PocGH01_08014300	PocGH01_08_v2	161683	164154	7	0.00025361	0.00025361	POWCR01_080011500	LT594512	306537	309017	19	0.000432301	0.000432301	PF3D7_1006400	Pf3D7_10_v3	266941	269894	3	0.000104013	0.000104013			1.70459				0.000789924
PocGH01_08015000	PocGH01_08_v2	183571	184603	1	0.00031772	0.00031772	POWCR01_080012200	LT594512	329131	330162	1	4.0261e-05	4.0261e-05	PF3D7_1007100	Pf3D7_10_v3	286522	287473	1	0.000286886	0.000286886			0.126718				0.000644867
PocGH01_08015100	PocGH01_08_v2	185879	188289	3	0.000292995	0.000292995	POWCR01_080012300	LT594512	331482	334091	2	2.81402e-05	2.81402e-05	PF3D7_1007200	Pf3D7_10_v3	287506	291608	6	0.000161212	0.000161212			0.0960433				0.000482347
PocGH01_08015200	PocGH01_08_v2	192564	194605	6	0.000165154	0.000165154	POWCR01_080012400	LT594512	338426	340781	4	0.000127166	0.000127166	PF3D7_1007300	Pf3D7_10_v3	292725	296323	4	0.000172721	0.000172721			0.769984				0.000465041
PocGH01_08015300	PocGH01_08_v2	195870	196541	2	0.00014881	0.00014881	POWCR01_080012500	LT594512	342105	342776	0	0	1e-05	PF3D7_1007400	Pf3D7_10_v3	296332	298001	1	6.13283e-05	6.13283e-05			0.0671998				0.000210138
PocGH01_08015400	PocGH01_08_v2	197286	197621	0	0	1e-05	POWCR01_080012600	LT594512	343744	344082	0	0	1e-05	PF3D7_1007500	Pf3D7_10_v3	298184	298889	0	0	1e-05			1				0
PocGH01_08015600	PocGH01_08_v2	200465	204430	4	9.82712e-05	9.82712e-05	POWCR01_080012800	LT594512	347138	351136	7	0.000186057	0.000186057	PF3D7_1007700	Pf3D7_10_v3	300187	306443	6	0.000161867	0.000161867			1.8933				0.000446195
PocGH01_08016100	PocGH01_08_v2	246022	247248	3	0.00019957	0.00019957	POWCR01_080013300	LT594512	393380	394612	4	0.000173189	0.000173189	PF3D7_1008200	Pf3D7_10_v3	343267	344912	1	6.22225e-05	6.22225e-05			0.867811				0.000434981
PocGH01_08016400	PocGH01_08_v2	255112	258099	10	0.000393492	0.000393492	POWCR01_080013600	LT594512	402229	405276	2	0.00012426	0.00012426	PF3D7_1008500	Pf3D7_10_v3	349785	355986	8	0.000238532	0.000238532			0.315788				0.000756284
PocGH01_08017100	PocGH01_08_v2	301237	302195	11	0.000622978	0.000622978	POWCR01_080015100	LT594512	488198	489157	1	4.52899e-05	4.52899e-05	PF3D7_1008900	Pf3D7_10_v3	368805	370636	1	5.59051e-05	5.59051e-05			0.072699				0.000724173
PocGH01_08017200	PocGH01_08_v2	303308	304123	21	0.0013449	0.0013449	POWCR01_080015200	LT594512	490304	491119	0	0	1e-05	PF3D7_1009000	Pf3D7_10_v3	370903	372283	1	7.41624e-05	7.41624e-05			0.0074355				0.00141906
PocGH01_08017500	PocGH01_08_v2	310295	312106	3	0.000135139	0.000135139	POWCR01_080015500	LT594512	497384	499195	3	0.000262874	0.000262874	PF3D7_1009300	Pf3D7_10_v3	377760	379943	0	0	1e-05			1.94521				0.000398013
PocGH01_08017900	PocGH01_08_v2	322568	324100	8	0.000322813	0.000322813	POWCR01_080015900	LT594512	509766	511298	2	5.67231e-05	5.67231e-05	PF3D7_1009700	Pf3D7_10_v3	388599	393165	4	8.97028e-05	8.97028e-05			0.175715				0.000469239
PocGH01_08018200	PocGH01_08_v2	342914	345528	10	0.000405482	0.000405482	POWCR01_080016200	LT594512	530198	532790	5	0.000115141	0.000115141	PF3D7_1009900	Pf3D7_10_v3	399176	402012	0	0	1e-05			0.283961				0.000520623
PocGH01_08018400	PocGH01_08_v2	347799	348680	3	0.000376475	0.000376475	POWCR01_080016400	LT594512	535150	536031	2	9.85902e-05	9.85902e-05	PF3D7_1010100	Pf3D7_10_v3	403619	404723	1	0.000308954	0.000308954			0.261877				0.000784019
PocGH01_08018800	PocGH01_08_v2	362707	364432	4	0.000190918	0.000190918	POWCR01_080016800	LT594512	550687	552445	4	9.88704e-05	9.88704e-05	PF3D7_1010500	Pf3D7_10_v3	417705	419318	2	0.000126912	0.000126912			0.517868				0.0004167
PocGH01_08019100	PocGH01_08_v2	370884	371753	18	0.00108901	0.00108901	POWCR01_080017100	LT594512	559113	559982	0	0	1e-05	PF3D7_1010800	Pf3D7_10_v3	424586	426140	1	6.58638e-05	6.58638e-05			0.00918265				0.00115487
PocGH01_08019200	PocGH01_08_v2	372901	374296	2	7.16332e-05	7.16332e-05	POWCR01_080017200	LT594512	561139	562541	2	0.000339507	0.000339507	PF3D7_1010900	Pf3D7_10_v3	426423	428531	1	4.85625e-05	4.85625e-05			4.73952				0.000459703
PocGH01_08019300	PocGH01_08_v2	375069	376200	5	0.000256024	0.000256024	POWCR01_080017300	LT594512	563338	564466	1	3.85104e-05	3.85104e-05	PF3D7_1011000	Pf3D7_10_v3	428682	430858	1	4.70456e-05	4.70456e-05			0.150417				0.00034158
PocGH01_08019500	PocGH01_08_v2	382644	383533	2	0.00054019	0.00054019	POWCR01_080017500	LT594512	570813	571709	3	0.000424388	0.000424388	PF3D7_1011200	Pf3D7_10_v3	436924	437944	4	0.000352484	0.000352484			0.785627				0.00131706
PocGH01_08019600	PocGH01_08_v2	384528	386315	2	0.000131217	0.000131217	POWCR01_080017600	LT594512	572653	574392	3	9.88395e-05	9.88395e-05	PF3D7_1011300	Pf3D7_10_v3	438247	440791	2	0.000116257	0.000116257			0.753252				0.000346314
PocGH01_08019700	PocGH01_08_v2	387121	387933	2	0.000181348	0.000181348	POWCR01_080017700	LT594512	575212	576024	0	0	1e-05	PF3D7_1011400	Pf3D7_10_v3	440646	442154	1	6.78716e-05	6.78716e-05			0.0551426				0.00024922
PocGH01_08020000	PocGH01_08_v2	392632	394305	1	0.000156236	0.000156236	POWCR01_080018000	LT594512	580828	582501	1	0.000258572	0.000258572	PF3D7_1011600	Pf3D7_10_v3	445004	447552	3	0.000120539	0.000120539			1.65501				0.000535347
PocGH01_08020600	PocGH01_08_v2	418611	419596	1	9.88194e-05	9.88194e-05	POWCR01_080018600	LT594512	607740	608730	1	4.38731e-05	4.38731e-05	PF3D7_1012200	Pf3D7_10_v3	470483	472274	3	0.000361969	0.000361969			0.443973				0.000504661
PocGH01_08020700	PocGH01_08_v2	420661	421465	4	0.00036316	0.00036316	POWCR01_080018700	LT594512	609779	610580	3	0.000526462	0.000526462	PF3D7_1012300	Pf3D7_10_v3	472319	474109	1	5.71849e-05	5.71849e-05			1.44967				0.000946807
PocGH01_08020900	PocGH01_08_v2	426934	428715	17	0.000552534	0.000552534	POWCR01_080018900	LT594512	616086	617867	3	7.31957e-05	7.31957e-05	PF3D7_1012500	Pf3D7_10_v3	477806	481170	3	0.000118363	0.000118363			0.132473				0.000744093
PocGH01_08021000	PocGH01_08_v2	431279	432913	16	0.000547322	0.000547322	POWCR01_080019000	LT594512	620148	621785	2	0.000101461	0.000101461	PF3D7_1012600	Pf3D7_10_v3	481939	484906	4	0.000168703	0.000168703			0.185377				0.000817486
PocGH01_08021100	PocGH01_08_v2	435884	440063	14	0.000423578	0.000423578	POWCR01_080019100	LT594512	625419	629364	8	0.000151318	0.000151318	PF3D7_1012700	Pf3D7_10_v3	485372	491888	11	0.000330026	0.000330026			0.357238				0.000904922
PocGH01_08021200	PocGH01_08_v2	440964	443138	9	0.000356027	0.000356027	POWCR01_080019200	LT594512	631038	633221	4	0.000117676	0.000117676	PF3D7_1012800	Pf3D7_10_v3	492014	496309	3	7.15211e-05	7.15211e-05			0.330525				0.000545224
PocGH01_08021300	PocGH01_08_v2	444295	445769	0	0	1e-05	POWCR01_080019300	LT594512	634347	635650	0	0	1e-05	PF3D7_1012900	Pf3D7_10_v3	495293	499172	4	0.000202373	0.000202373			1				0.000202373
PocGH01_08021400	PocGH01_08_v2	448694	450836	7	0.000207593	0.000207593	POWCR01_080019400	LT594512	638615	640894	4	0.000112721	0.000112721	PF3D7_1013000	Pf3D7_10_v3	499604	502530	4	0.000139963	0.000139963			0.54299				0.000460277
PocGH01_08021700	PocGH01_08_v2	465776	467647	4	0.000157517	0.000157517	POWCR01_080019700	LT594512	655918	657792	2	9.06924e-05	9.06924e-05	PF3D7_1013300	Pf3D7_10_v3	515235	518137	3	0.00010584	0.00010584			0.575763				0.000354049
PocGH01_08021800	PocGH01_08_v2	469021	472775	6	0.000540832	0.000540832	POWCR01_080019800	LT594512	659230	662981	2	0.000138026	0.000138026	PF3D7_1013400	Pf3D7_10_v3	518542	522542	15	0.000568848	0.000568848			0.25521				0.00124771
PocGH01_08021900	PocGH01_08_v2	477985	482587	19	0.000279384	0.000279384	POWCR01_080019900	LT594512	668218	672877	9	0.000245719	0.000245719	PF3D7_1013500	Pf3D7_10_v3	526794	531607	6	0.000146562	0.000146562			0.879503				0.000671665
PocGH01_08022100	PocGH01_08_v2	492034	493246	6	0.000446094	0.000446094	POWCR01_080020100	LT594512	682411	683618	5	0.000583152	0.000583152	PF3D7_1013700	Pf3D7_10_v3	540590	541993	4	0.00029179	0.00029179			1.30724				0.00132104
PocGH01_08022400	PocGH01_08_v2	502579	504459	8	0.000232467	0.000232467	POWCR01_080020400	LT594512	693023	695027	3	0.000102651	0.000102651	PF3D7_1014000	Pf3D7_10_v3	550352	553031	1	3.82157e-05	3.82157e-05			0.441572				0.000373334
PocGH01_08022500	PocGH01_08_v2	506568	511265	20	0.000418635	0.000418635	POWCR01_080020500	LT594512	697162	701766	9	0.00030696	0.00030696	PF3D7_1014100	Pf3D7_10_v3	554233	560227	8	0.000280936	0.000280936			0.73324				0.00100653
PocGH01_08022800	PocGH01_08_v2	527690	528667	2	0.000239893	0.000239893	POWCR01_080020700	LT594512	713389	714366	2	8.89126e-05	8.89126e-05	PF3D7_1014400	Pf3D7_10_v3	573536	576191	3	0.000115683	0.000115683			0.370634				0.000444489
PocGH01_08022900	PocGH01_08_v2	530210	534373	6	9.48299e-05	9.48299e-05	POWCR01_080020800	LT594512	715865	719944	7	0.000323252	0.000323252	PF3D7_1014500	Pf3D7_10_v3	576227	580845	9	0.000325208	0.000325208			3.40876				0.00074329
PocGH01_08023100	PocGH01_08_v2	549190	550041	0	0	1e-05	POWCR01_080021000	LT594512	735253	736104	1	9.97936e-05	9.97936e-05	PF3D7_1014700	Pf3D7_10_v3	594862	596440	4	0.000285576	0.000285576			9.97936				0.00038537
PocGH01_08023500	PocGH01_08_v2	568894	570135	2	0.000116653	0.000116653	POWCR01_080021400	LT594512	755332	756573	1	3.50067e-05	3.50067e-05	PF3D7_1015100	Pf3D7_10_v3	612249	614317	0	0	1e-05			0.300093				0.00015166
PocGH01_08024000	PocGH01_08_v2	583961	586094	7	0.000269172	0.000269172	POWCR01_080021900	LT594512	771109	773436	8	0.000217482	0.000217482	PF3D7_1015600	Pf3D7_10_v3	626211	629040	2	7.23804e-05	7.23804e-05			0.807967				0.000559034
PocGH01_08024200	PocGH01_08_v2	591384	593126	11	0.000336955	0.000336955	POWCR01_080022100	LT594512	778675	780493	5	0.000208757	0.000208757	PF3D7_1015800	Pf3D7_10_v3	632488	635500	2	0.000177514	0.000177514			0.61954				0.000723226
PocGH01_08024300	PocGH01_08_v2	595603	597817	9	0.000304465	0.000304465	POWCR01_080022200	LT594512	782920	785149	11	0.000511803	0.000511803	PF3D7_1015900	Pf3D7_10_v3	636671	639498	8	0.000563356	0.000563356			1.68099				0.00137962
PocGH01_08024400	PocGH01_08_v2	600861	602276	6	0.00027347	0.00027347	POWCR01_080022300	LT594512	788207	789625	4	0.000294145	0.000294145	PF3D7_1016000	Pf3D7_10_v3	640507	643699	6	0.000220967	0.000220967			1.0756				0.000788582
PocGH01_08024500	PocGH01_08_v2	603071	603787	4	0.000518681	0.000518681	POWCR01_080022400	LT594512	790401	791114	4	0.000613143	0.000613143	PF3D7_1016100	Pf3D7_10_v3	643558	644331	2	0.000264647	0.000264647			1.18212				0.00139647
PocGH01_06010100	PocGH01_06_v2	2385	5705	5	8.80232e-05	8.80232e-05	POWCR01_060005100	LT594510	7693	10977	5	0.000197071	0.000197071	PF3D7_1017000	Pf3D7_10_v3	684798	689366	3	0.000119551	0.000119551			2.23885				0.000404645
PocGH01_06010300	PocGH01_06_v2	8840	10576	4	0.000112201	0.000112201	POWCR01_060005300	LT594510	14250	15990	3	0.000144296	0.000144296	PF3D7_1017200	Pf3D7_10_v3	692426	694218	3	0.000222138	0.000222138			1.28605				0.000478635
PocGH01_06010600	PocGH01_06_v2	17723	18537	1	0.000119553	0.000119553	POWCR01_060005600	LT594510	23310	24404	3	0.000503063	0.000503063	PF3D7_1017500	Pf3D7_10_v3	701258	703707	5	0.000306558	0.000306558			4.20787				0.000929174
PocGH01_06011000	PocGH01_06_v2	33251	34806	12	0.00069414	0.00069414	POWCR01_060006100	LT594510	39742	41353	2	5.27473e-05	5.27473e-05	PF3D7_1017900	Pf3D7_10_v3	715264	718031	5	0.000357674	0.000357674			0.0759894				0.00110456
PocGH01_06011200	PocGH01_06_v2	37783	38535	1	0.000129397	0.000129397	POWCR01_060006300	LT594510	44404	45156	0	0	1e-05	PF3D7_1018100	Pf3D7_10_v3	720551	721399	1	0.000227864	0.000227864			0.0772815				0.000357261
PocGH01_06011400	PocGH01_06_v2	48041	50602	17	0.000412465	0.000412465	POWCR01_060006500	LT594510	54145	56796	5	0.000255763	0.000255763	PF3D7_1018300	Pf3D7_10_v3	729698	733223	5	0.000245282	0.000245282			0.620084				0.00091351
PocGH01_06012000	PocGH01_06_v2	70702	72573	19	0.000526108	0.000526108	POWCR01_060007000	LT594510	77405	79420	7	0.000169672	0.000169672	PF3D7_1018900	Pf3D7_10_v3	752748	755185	3	0.000247387	0.000247387			0.322504				0.000943167
PocGH01_06012300	PocGH01_06_v2	90570	91274	15	0.00126568	0.00126568	POWCR01_060007300	LT594510	97925	98629	0	0	1e-05	PF3D7_1019200	Pf3D7_10_v3	773531	774490	2	0.000213371	0.000213371			0.00790089				0.00147905
PocGH01_06012600	PocGH01_06_v2	107964	115528	19	0.000327618	0.000327618	POWCR01_060007600	LT594510	122571	123489	5	0.000417383	0.000417383	PF3D7_1019500	Pf3D7_10_v3	787427	795435	4	8.52526e-05	8.52526e-05			1.27399				0.000830254
PocGH01_06013000	PocGH01_06_v2	128347	128721	0	0	1e-05	POWCR01_060008000	LT594510	136564	136938	0	0	1e-05	PF3D7_1019900	Pf3D7_10_v3	808483	810465	2	0.000189376	0.000189376			1				0.000189376
PocGH01_06013200	PocGH01_06_v2	135572	136293	2	0.000887969	0.000887969	POWCR01_060008200	LT594510	143765	144501	5	0.000535364	0.000535364	PF3D7_1020100	Pf3D7_10_v3	813999	815283	2	0.000159406	0.000159406			0.602908				0.00158274
PocGH01_06013300	PocGH01_06_v2	138024	140958	11	0.000265583	0.000265583	POWCR01_060008300	LT594510	146144	149107	7	0.000157829	0.000157829	PF3D7_1020200	Pf3D7_10_v3	816038	818991	5	0.000354415	0.000354415			0.594274				0.000777827
PocGH01_06013400	PocGH01_06_v2	143188	145377	5	0.000386957	0.000386957	POWCR01_060008400	LT594510	151564	153753	2	0.000180015	0.000180015	PF3D7_1020300	Pf3D7_10_v3	819637	822447	2	7.28696e-05	7.28696e-05			0.465207				0.000639842
PocGH01_06013800	PocGH01_06_v2	156635	160797	18	0.000404356	0.000404356	POWCR01_060008800	LT594510	165148	169478	5	0.000112881	0.000112881	PF3D7_1020700	Pf3D7_10_v3	834833	840001	4	0.000132093	0.000132093			0.279162				0.00064933
PocGH01_06014100	PocGH01_06_v2	170785	172347	6	0.000236302	0.000236302	POWCR01_060009100	LT594510	179745	181265	2	0.000228109	0.000228109	PF3D7_1021000	Pf3D7_10_v3	848471	850485	0	0	1e-05			0.965328				0.000464411
PocGH01_06014200	PocGH01_06_v2	172958	177532	42	0.000603638	0.000603638	POWCR01_060009200	LT594510	181916	186493	8	0.000145629	0.000145629	PF3D7_1021100	Pf3D7_10_v3	850616	856824	11	0.000243761	0.000243761			0.241252				0.000993028
PocGH01_06014400	PocGH01_06_v2	182221	183717	6	0.000421011	0.000421011	POWCR01_060009400	LT594510	191316	192895	6	0.000278323	0.000278323	PF3D7_1021300	Pf3D7_10_v3	860822	863146	7	0.000509032	0.000509032			0.661082				0.00120837
PocGH01_06014700	PocGH01_06_v2	193433	194224	0	0	1e-05	POWCR01_060009700	LT594510	202807	203598	1	0.000107354	0.000107354	PF3D7_1021600	Pf3D7_10_v3	870416	873015	2	7.87832e-05	7.87832e-05			10.7354				0.000186137
PocGH01_06015200	PocGH01_06_v2	244192	245145	4	0.000408536	0.000408536	POWCR01_060010200	LT594510	254075	255044	3	0.00046317	0.00046317	PF3D7_1022100	Pf3D7_10_v3	925036	926519	1	6.9015e-05	6.9015e-05			1.13373				0.000940721
PocGH01_06015300	PocGH01_06_v2	245642	248044	11	0.000403875	0.000403875	POWCR01_060010300	LT594510	255536	257940	4	0.000210117	0.000210117	PF3D7_1022200	Pf3D7_10_v3	926542	929405	5	0.000309925	0.000309925			0.520253				0.000923917
PocGH01_06015400	PocGH01_06_v2	252497	254133	20	0.000691582	0.000691582	POWCR01_060010400	LT594510	262380	264007	2	0.000292585	0.000292585	PF3D7_1022300	Pf3D7_10_v3	931776	934833	1	6.32625e-05	6.32625e-05			0.423066				0.00104743
PocGH01_06015600	PocGH01_06_v2	268577	270280	1	2.93427e-05	2.93427e-05	POWCR01_060010600	LT594510	277765	279468	1	2.55154e-05	2.55154e-05	PF3D7_1022500	Pf3D7_10_v3	943794	946858	4	0.000256185	0.000256185			0.869566				0.000311043
PocGH01_06015700	PocGH01_06_v2	272513	275188	5	0.000207926	0.000207926	POWCR01_060010700	LT594510	281563	284250	5	0.000217117	0.000217117	PF3D7_1022600	Pf3D7_10_v3	948397	952528	5	0.000145965	0.000145965			1.0442				0.000571008
PocGH01_06015800	PocGH01_06_v2	275962	277044	0	0	1e-05	POWCR01_060010800	LT594510	285039	286121	1	7.8508e-05	7.8508e-05	PF3D7_1022700	Pf3D7_10_v3	951189	953537	1	8.2357e-05	8.2357e-05			7.8508				0.000160865
PocGH01_06015900	PocGH01_06_v2	281041	283608	3	0.000255112	0.000255112	POWCR01_060010900	LT594510	289940	292501	0	0	1e-05	PF3D7_1022800	Pf3D7_10_v3	955084	958629	3	0.00024069	0.00024069			0.0391985				0.000495802
PocGH01_06016000	PocGH01_06_v2	284192	285139	0	0	1e-05	POWCR01_060011000	LT594510	293073	294007	1	0.000314139	0.000314139	PF3D7_1022900	Pf3D7_10_v3	958464	960482	3	0.000152182	0.000152182			31.4139				0.000466321
PocGH01_06016100	PocGH01_06_v2	286372	287706	0	0	1e-05	POWCR01_060011100	LT594510	295294	296628	1	6.36885e-05	6.36885e-05	PF3D7_1023000	Pf3D7_10_v3	960653	962723	3	0.000313206	0.000313206			6.36885				0.000376895
PocGH01_06016400	PocGH01_06_v2	308612	309660	2	9.53289e-05	9.53289e-05	POWCR01_060011400	LT594510	317454	318546	0	0	1e-05	PF3D7_1023300	Pf3D7_10_v3	983518	985785	3	0.000238344	0.000238344			0.1049				0.000333673
PocGH01_06016500	PocGH01_06_v2	309683	311329	8	0.000242866	0.000242866	POWCR01_060011500	LT594510	318569	320369	5	0.000418487	0.000418487	PF3D7_1023400	Pf3D7_10_v3	984452	987300	5	0.000365493	0.000365493			1.72312				0.00102685
PocGH01_06016700	PocGH01_06_v2	311775	314953	4	0.000221808	0.000221808	POWCR01_060011600	LT594510	320899	324523	6	0.000248432	0.000248432	PF3D7_1023600	Pf3D7_10_v3	987358	990148	4	0.000252794	0.000252794			1.12003				0.000723034
PocGH01_06016800	PocGH01_06_v2	316360	318603	7	0.000153699	0.000153699	POWCR01_060011700	LT594510	325650	327902	3	0.000141518	0.000141518	PF3D7_1023700	Pf3D7_10_v3	991147	993420	5	0.000445384	0.000445384			0.920748				0.000740601
PocGH01_06017000	PocGH01_06_v2	323472	332678	16	0.000147185	0.000147185	POWCR01_060011900	LT594510	332876	342172	19	0.000238827	0.000238827	PF3D7_1023900	Pf3D7_10_v3	996807	1010012	9	7.66926e-05	7.66926e-05			1.62263				0.000462705
PocGH01_06017300	PocGH01_06_v2	348301	348786	6	0.000617284	0.000617284	POWCR01_060012200	LT594510	357906	358391	2	0.000252569	0.000252569	PF3D7_1024200	Pf3D7_10_v3	1020895	1022060	1	8.78372e-05	8.78372e-05			0.409162				0.00095769
PocGH01_06017400	PocGH01_06_v2	349530	349940	0	0	1e-05	POWCR01_060012300	LT594510	359150	359572	0	0	1e-05	PF3D7_1024300	Pf3D7_10_v3	1022202	1023132	0	0	1e-05			1				0
PocGH01_06017800	PocGH01_06_v2	357150	358682	1	6.3559e-05	6.3559e-05	POWCR01_060012700	LT594510	366752	368239	0	0	1e-05	PF3D7_1024700	Pf3D7_10_v3	1029659	1031835	3	0.000141137	0.000141137			0.157334				0.000204696
PocGH01_06018000	PocGH01_06_v2	366960	370043	22	0.000426198	0.000426198	POWCR01_060012900	LT594510	376978	380061	5	0.000110904	0.000110904	PF3D7_1024900	Pf3D7_10_v3	1039937	1045239	9	0.000206008	0.000206008			0.260217				0.00074311
PocGH01_06018400	PocGH01_06_v2	385692	388310	4	9.35017e-05	9.35017e-05	POWCR01_060013300	LT594510	396069	398762	2	6.31211e-05	6.31211e-05	PF3D7_1025300	Pf3D7_10_v3	1057640	1060718	6	0.00025502	0.00025502			0.67508				0.000411643
PocGH01_06018700	PocGH01_06_v2	413676	413879	0	0	1e-05	POWCR01_060013600	LT594510	424993	425196	1	0.000379208	0.000379208	PF3D7_1025600	Pf3D7_10_v3	1087985	1088417	1	0.000236532	0.000236532			37.9208				0.00061574
PocGH01_06019300	PocGH01_06_v2	430750	432360	3	0.000253864	0.000253864	POWCR01_060014100	LT594510	441867	443480	3	0.000129909	0.000129909	PF3D7_1026200	Pf3D7_10_v3	1103231	1105245	2	0.000101656	0.000101656			0.511727				0.000485429
PocGH01_06019500	PocGH01_06_v2	436893	438511	3	9.26498e-05	9.26498e-05	POWCR01_060014300	LT594510	448056	449677	1	0.000181085	0.000181085	PF3D7_1026400	Pf3D7_10_v3	1109794	1111976	6	0.000437885	0.000437885			1.95451				0.00071162
PocGH01_06019600	PocGH01_06_v2	440168	440389	0	0	1e-05	POWCR01_060014400	LT594510	451337	451558	0	0	1e-05	PF3D7_1026500	Pf3D7_10_v3	1112098	1113190	1	0.000249877	0.000249877			1				0.000249877
PocGH01_06019800	PocGH01_06_v2	452345	453709	2	0.000108012	0.000108012	POWCR01_060014600	LT594510	463714	465085	0	0	1e-05	PF3D7_1026800	Pf3D7_10_v3	1121930	1124959	3	0.000174657	0.000174657			0.0925823				0.000282669
PocGH01_06020500	PocGH01_06_v2	478887	479384	4	0.00101174	0.00101174	POWCR01_060015300	LT594510	490041	490538	0	0	1e-05	PF3D7_1027500	Pf3D7_10_v3	1147866	1148213	0	0	1e-05			0.00988396				0.00101174
PocGH01_06020700	PocGH01_06_v2	482169	483842	5	0.00040514	0.00040514	POWCR01_060015500	LT594510	493332	495059	4	0.000436189	0.000436189	PF3D7_1027700	Pf3D7_10_v3	1150507	1152207	1	6.02106e-05	6.02106e-05			1.07664				0.00090154
PocGH01_06020900	PocGH01_06_v2	489087	491564	6	0.000250926	0.000250926	POWCR01_060015700	LT594510	500526	503046	4	0.000118426	0.000118426	PF3D7_1027900	Pf3D7_10_v3	1156648	1158980	1	4.38998e-05	4.38998e-05			0.471956				0.000413252
PocGH01_06021100	PocGH01_06_v2	497110	498996	18	0.000619624	0.000619624	POWCR01_060015900	LT594510	508955	510904	7	0.000198687	0.000198687	PF3D7_1028100	Pf3D7_10_v3	1163786	1165615	3	0.000261176	0.000261176			0.320657				0.00107949
PocGH01_06021400	PocGH01_06_v2	504753	505814	1	4.7081e-05	4.7081e-05	POWCR01_060016200	LT594510	516640	517686	0	0	1e-05	PF3D7_1028400	Pf3D7_10_v3	1169547	1171684	3	0.000186292	0.000186292			0.2124				0.000233373
PocGH01_06021900	PocGH01_06_v2	522177	523598	5	0.000578069	0.000578069	POWCR01_060016700	LT594510	535074	536457	3	0.000148716	0.000148716	PF3D7_1028900	Pf3D7_10_v3	1184559	1186461	2	0.000197338	0.000197338			0.257263				0.000924123
PocGH01_06022100	PocGH01_06_v2	530162	534700	17	0.00023445	0.00023445	POWCR01_060016900	LT594510	543364	547971	11	0.000275099	0.000275099	PF3D7_1029100	Pf3D7_10_v3	1189990	1195098	10	0.000316291	0.000316291			1.17338				0.00082584
PocGH01_06022500	PocGH01_06_v2	543875	544231	1	0.00027293	0.00027293	POWCR01_060017300	LT594510	557957	558346	2	0.00118915	0.00118915	PF3D7_1029500	Pf3D7_10_v3	1204346	1204762	1	0.000245607	0.000245607			4.35698				0.00170769
PocGH01_06022600	PocGH01_06_v2	545908	546999	2	9.15751e-05	9.15751e-05	POWCR01_060017400	LT594510	560286	561377	5	0.000237122	0.000237122	PF3D7_1029600	Pf3D7_10_v3	1204815	1207912	5	0.000261262	0.000261262			2.58937				0.000589959
PocGH01_06022700	PocGH01_06_v2	548237	551317	11	0.000332487	0.000332487	POWCR01_060017500	LT594510	562577	565663	8	0.000439117	0.000439117	PF3D7_1029700	Pf3D7_10_v3	1208198	1210914	5	0.000170153	0.000170153			1.3207				0.000941757
PocGH01_06022800	PocGH01_06_v2	552774	554099	2	0.000111188	0.000111188	POWCR01_060017600	LT594510	567091	568416	1	0.000122412	0.000122412	PF3D7_1029800	Pf3D7_10_v3	1211524	1213888	2	8.66116e-05	8.66116e-05			1.10095				0.000320212
PocGH01_06022900	PocGH01_06_v2	558606	562976	22	0.000380714	0.000380714	POWCR01_060017700	LT594510	575169	579548	13	0.000234598	0.000234598	PF3D7_1029900	Pf3D7_10_v3	1216830	1222661	5	0.000150248	0.000150248			0.616205				0.00076556
PocGH01_06023200	PocGH01_06_v2	571986	573326	2	0.000109945	0.000109945	POWCR01_060018000	LT594510	589136	590416	1	6.63733e-05	6.63733e-05	PF3D7_1030200	Pf3D7_10_v3	1229987	1233020	3	8.48609e-05	8.48609e-05			0.603695				0.000261179
PocGH01_06023400	PocGH01_06_v2	584048	585293	7	0.000611283	0.000611283	POWCR01_060018200	LT594510	601489	602733	3	0.000201787	0.000201787	PF3D7_1030400	Pf3D7_10_v3	1241767	1242977	1	8.45733e-05	8.45733e-05			0.330104				0.000897643
PocGH01_06023500	PocGH01_06_v2	587728	588900	6	0.000476534	0.000476534	POWCR01_060018300	LT594510	605107	606279	4	0.000180414	0.000180414	PF3D7_1030500	Pf3D7_10_v3	1243547	1245815	4	0.000481472	0.000481472			0.378596				0.00113842
PocGH01_06023800	PocGH01_06_v2	593457	594242	13	0.00105541	0.00105541	POWCR01_060018600	LT594510	611232	612020	0	0	1e-05	PF3D7_1030700	Pf3D7_10_v3	1248115	1249462	2	0.000405215	0.000405215			0.00947499				0.00146062
PocGH01_06024300	PocGH01_06_v2	604452	605546	6	0.000271655	0.000271655	POWCR01_060019100	LT594510	622861	623955	4	0.000234708	0.000234708	PF3D7_1031200	Pf3D7_10_v3	1256560	1258903	3	0.000203904	0.000203904			0.863993				0.000710267
PocGH01_06024900	PocGH01_06_v2	629651	631844	3	0.000185245	0.000185245	POWCR01_060019700	LT594510	649835	652224	2	7.11499e-05	7.11499e-05	PF3D7_1031800	Pf3D7_10_v3	1282058	1284276	1	4.61551e-05	4.61551e-05			0.384085				0.00030255
PocGH01_06025300	PocGH01_06_v2	647518	648646	1	8.63028e-05	8.63028e-05	POWCR01_060020100	LT594510	668268	669434	2	0.000370909	0.000370909	PF3D7_1032200	Pf3D7_10_v3	1298327	1299141	1	0.000125667	0.000125667			4.29776				0.000582879
PocGH01_06025400	PocGH01_06_v2	650068	652344	7	0.000381181	0.000381181	POWCR01_060020200	LT594510	670875	673154	13	0.000436135	0.000436135	PF3D7_1032300	Pf3D7_10_v3	1299692	1302667	6	0.000397681	0.000397681			1.14417				0.001215
PocGH01_06025700	PocGH01_06_v2	660595	661623	2	0.00013831	0.00013831	POWCR01_060020600	LT594510	681042	682070	3	0.000159674	0.000159674	PF3D7_1032600	Pf3D7_10_v3	1308244	1310077	6	0.000428139	0.000428139			1.15446				0.000726123
PocGH01_06025900	PocGH01_06_v2	665711	667297	8	0.000307039	0.000307039	POWCR01_060020800	LT594510	686438	688215	8	0.000527677	0.000527677	PF3D7_1032800	Pf3D7_10_v3	1313214	1315135	3	0.000373011	0.000373011			1.7186				0.00120773
PocGH01_06026500	PocGH01_06_v2	686298	688307	5	0.000161419	0.000161419	POWCR01_060021500	LT594510	719501	721513	13	0.000562599	0.000562599	PF3D7_1033500	Pf3D7_10_v3	1341631	1344010	3	0.00026776	0.00026776			3.48533				0.000991778
PocGH01_06027000	PocGH01_06_v2	705459	707378	0	0	1e-05	POWCR01_060022100	LT594510	739405	741324	3	8.5559e-05	8.5559e-05	PF3D7_1034000	Pf3D7_10_v3	1359257	1361309	1	4.98871e-05	4.98871e-05			8.5559				0.000135446
PocGH01_06027100	PocGH01_06_v2	708398	709392	9	0.000876437	0.000876437	POWCR01_060022200	LT594510	742538	743537	4	0.00115069	0.00115069	PF3D7_1034100	Pf3D7_10_v3	1362149	1363069	0	0	1e-05			1.31292				0.00202713
PocGH01_06027200	PocGH01_06_v2	709982	710617	2	0.000157233	0.000157233	POWCR01_060022300	LT594510	743917	744552	2	0.000202048	0.000202048	PF3D7_1034200	Pf3D7_10_v3	1363474	1364118	0	0	1e-05			1.28502				0.000359281
PocGH01_06027300	PocGH01_06_v2	711981	713864	2	0.000100718	0.000100718	POWCR01_060022400	LT594510	745929	747800	6	0.000200809	0.000200809	PF3D7_1034300	Pf3D7_10_v3	1365099	1366691	2	0.000128585	0.000128585			1.99377				0.000430112
PocGH01_06027600	PocGH01_06_v2	725187	726122	2	0.000157517	0.000157517	POWCR01_060022700	LT594510	759455	760390	2	0.000137289	0.000137289	PF3D7_1034600	Pf3D7_10_v3	1376452	1377978	1	3.44673e-05	3.44673e-05			0.871582				0.000329273
PocGH01_06027800	PocGH01_06_v2	728871	731780	6	0.000163912	0.000163912	POWCR01_060022900	LT594510	763199	765857	7	0.000201693	0.000201693	PF3D7_1034800	Pf3D7_10_v3	1379950	1382660	16	0.00162449	0.00162449			1.2305				0.00199009
PocGH01_06028000	PocGH01_06_v2	736356	739493	10	0.000247585	0.000247585	POWCR01_060023100	LT594510	770471	773929	3	8.5194e-05	8.5194e-05	PF3D7_1035000	Pf3D7_10_v3	1386295	1390034	42	0.00356798	0.00356798			0.3441				0.00390076
PocGH01_06029200	PocGH01_06_v2	786381	792996	37	0.000416434	0.000416434	POWCR01_060024200	LT594510	821905	828577	15	0.000312618	0.000312618	PF3D7_1037000	Pf3D7_10_v3	1461927	1469867	10	0.000171965	0.000171965			0.750702				0.000901017
PocGH01_06029300	PocGH01_06_v2	793442	795649	10	0.000323501	0.000323501	POWCR01_060024300	LT594510	829017	831224	0	0	1e-05	PF3D7_1037100	Pf3D7_10_v3	1469672	1472655	3	0.000102967	0.000102967			0.0309118				0.000426468
PocGH01_06029400	PocGH01_06_v2	797111	801068	18	0.000309338	0.000309338	POWCR01_060024400	LT594510	832771	836762	5	0.000212023	0.000212023	PF3D7_1037200	Pf3D7_10_v3	1473514	1476860	4	0.0001768	0.0001768			0.685409				0.000698161
PocGH01_06029700	PocGH01_06_v2	812273	814432	12	0.000316966	0.000316966	POWCR01_060024700	LT594510	847902	850061	0	0	1e-05	PF3D7_1037500	Pf3D7_10_v3	1487741	1490305	0	0	1e-05			0.0315491				0.000316966
PocGH01_06029900	PocGH01_06_v2	820560	821205	1	0.00015083	0.00015083	POWCR01_060024900	LT594510	856533	857206	0	0	1e-05	PF3D7_1037700	Pf3D7_10_v3	1495330	1496999	1	6.13283e-05	6.13283e-05			0.0662998				0.000212158
PocGH01_06030000	PocGH01_06_v2	821415	827469	24	0.000296226	0.000296226	POWCR01_060025000	LT594510	857416	863746	11	0.00011187	0.00011187	PF3D7_1037800	Pf3D7_10_v3	1497096	1502155	12	0.000479031	0.000479031			0.377651				0.000887127
PocGH01_06030100	PocGH01_06_v2	828137	829659	7	0.000507601	0.000507601	POWCR01_060025100	LT594510	864420	865945	3	0.000418511	0.000418511	PF3D7_1037900	Pf3D7_10_v3	1502362	1504802	1	7.9253e-05	7.9253e-05			0.824488				0.00100537
PocGH01_06030200	PocGH01_06_v2	830868	832035	3	0.000250263	0.000250263	POWCR01_060025200	LT594510	867272	868462	0	0	1e-05	PF3D7_1038000	Pf3D7_10_v3	1504966	1507544	0	0	1e-05			0.039958				0.000250263
PocGH01_06030300	PocGH01_06_v2	832560	835295	5	0.000157913	0.000157913	POWCR01_060025300	LT594510	868983	871721	2	3.17475e-05	3.17475e-05	PF3D7_1038100	Pf3D7_10_v3	1507084	1510762	5	0.000358809	0.000358809			0.201044				0.000548469
PocGH01_09010200	PocGH01_09_v2	3091	6919	17	0.000290347	0.000290347	POWCR01_090005300	LT594513	7073	10894	43	0.00201353	0.00201353	PF3D7_1103400	Pf3D7_11_v3	145836	151037	5	0.000115942	0.000115942			6.93491				0.00241982
PocGH01_09010300	PocGH01_09_v2	7673	11426	13	0.000185107	0.000185107	POWCR01_090005400	LT594513	11640	15416	14	0.000833183	0.000833183	PF3D7_1103500	Pf3D7_11_v3	151196	154519	6	0.000212259	0.000212259			4.50109				0.00123055
PocGH01_09010700	PocGH01_09_v2	32516	32701	0	0	1e-05	POWCR01_090005800	LT594513	37014	37199	0	0	1e-05	PF3D7_1103900	Pf3D7_11_v3	175047	175501	1	0.000425179	0.000425179			1				0.000425179
PocGH01_09010800	PocGH01_09_v2	32767	34937	4	0.00022027	0.00022027	POWCR01_090005900	LT594513	37266	39440	6	0.000704148	0.000704148	PF3D7_1104000	Pf3D7_11_v3	175085	178257	5	0.000190082	0.000190082			3.19675				0.0011145
PocGH01_09011000	PocGH01_09_v2	40344	45791	18	0.000387816	0.000387816	POWCR01_090006200	LT594513	45690	51365	23	0.000571106	0.000571106	PF3D7_1104200	Pf3D7_11_v3	182007	187692	8	0.000298204	0.000298204			1.47262				0.00125713
PocGH01_09011300	PocGH01_09_v2	58818	60659	4	0.000185835	0.000185835	POWCR01_090006500	LT594513	64071	66105	2	0.000135324	0.000135324	PF3D7_1104500	Pf3D7_11_v3	199103	201037	0	0	1e-05			0.728194				0.000321159
PocGH01_09011400	PocGH01_09_v2	61500	63275	7	0.00035809	0.00035809	POWCR01_090006600	LT594513	67003	68772	4	0.000327068	0.000327068	PF3D7_1104600	Pf3D7_11_v3	202330	204261	3	0.000206156	0.000206156			0.913368				0.000891314
PocGH01_09011900	PocGH01_09_v2	86747	89990	19	0.000324204	0.000324204	POWCR01_090007200	LT594513	94774	98153	10	0.000365662	0.000365662	PF3D7_1105200	Pf3D7_11_v3	228159	231014	2	7.17214e-05	7.17214e-05			1.12788				0.000761587
PocGH01_09012100	PocGH01_09_v2	94794	96277	0	0	1e-05	POWCR01_090007400	LT594513	103285	104674	1	6.11685e-05	6.11685e-05	PF3D7_1105400	Pf3D7_11_v3	235266	238856	4	0.000139435	0.000139435			6.11685				0.000200603
PocGH01_09012200	PocGH01_09_v2	98514	99433	21	0.0018524	0.0018524	POWCR01_090007500	LT594513	107025	107975	4	0.000262167	0.000262167	PF3D7_1105500	Pf3D7_11_v3	239262	241179	2	0.000106797	0.000106797			0.141528				0.00222136
PocGH01_09012600	PocGH01_09_v2	113655	114053	0	0	1e-05	POWCR01_090007900	LT594513	122839	123237	1	0.000203451	0.000203451	PF3D7_1105900	Pf3D7_11_v3	254523	254921	2	0.000513374	0.000513374			20.3451				0.000716825
PocGH01_09012700	PocGH01_09_v2	114918	116345	1	6.82324e-05	6.82324e-05	POWCR01_090008000	LT594513	124215	125642	0	0	1e-05	PF3D7_1106000	Pf3D7_11_v3	255011	257735	6	0.000288149	0.000288149			0.146558				0.000356381
PocGH01_09012800	PocGH01_09_v2	118244	119728	2	9.41159e-05	9.41159e-05	POWCR01_090008100	LT594513	127316	128908	9	0.000530845	0.000530845	PF3D7_1106100	Pf3D7_11_v3	258508	259998	2	0.000137382	0.000137382			5.64033				0.000762343
PocGH01_09013000	PocGH01_09_v2	123380	126262	16	0.000553199	0.000553199	POWCR01_090008300	LT594513	132044	134949	6	0.000207147	0.000207147	PF3D7_1106300	Pf3D7_11_v3	262911	266839	2	0.000126354	0.000126354			0.374453				0.0008867
PocGH01_09013100	PocGH01_09_v2	127109	127477	0	0	1e-05	POWCR01_090008400	LT594513	135862	136230	1	0.000439888	0.000439888	PF3D7_1106400	Pf3D7_11_v3	267237	268354	0	0	1e-05			43.9888				0.000439888
PocGH01_09013300	PocGH01_09_v2	134029	137913	21	0.000442927	0.000442927	POWCR01_090008600	LT594513	142636	146673	4	9.30771e-05	9.30771e-05	PF3D7_1106600	Pf3D7_11_v3	275163	279995	3	8.24111e-05	8.24111e-05			0.210141				0.000618415
PocGH01_09013400	PocGH01_09_v2	138204	141167	6	0.000110323	0.000110323	POWCR01_090008700	LT594513	146992	149997	2	9.16042e-05	9.16042e-05	PF3D7_1106700	Pf3D7_11_v3	279803	283029	4	0.000218639	0.000218639			0.830327				0.000420566
PocGH01_09013600	PocGH01_09_v2	148600	149282	1	0.000142659	0.000142659	POWCR01_090008900	LT594513	157888	158570	0	0	1e-05	PF3D7_1106900	Pf3D7_11_v3	289667	290290	1	0.000164132	0.000164132			0.0700972				0.000306791
PocGH01_09013700	PocGH01_09_v2	150999	152180	3	0.000156252	0.000156252	POWCR01_090009000	LT594513	160282	161297	1	4.08951e-05	4.08951e-05	PF3D7_1107000	Pf3D7_11_v3	290954	292740	1	0.000108258	0.000108258			0.261725				0.000305405
PocGH01_09014200	PocGH01_09_v2	180089	181212	2	0.000159726	0.000159726	POWCR01_090009500	LT594513	191011	192135	3	0.000411504	0.000411504	PF3D7_1107500	Pf3D7_11_v3	319592	321540	3	0.000245229	0.000245229			2.57631				0.000816459
PocGH01_09014300	PocGH01_09_v2	182098	185079	12	0.000254569	0.000254569	POWCR01_090009600	LT594513	193062	195977	9	0.000295614	0.000295614	PF3D7_1107600	Pf3D7_11_v3	321886	325323	7	0.000354171	0.000354171			1.16123				0.000904354
PocGH01_09014600	PocGH01_09_v2	203504	208993	11	0.000236094	0.000236094	POWCR01_090009900	LT594513	213024	218534	9	0.000156911	0.000156911	PF3D7_1107900	Pf3D7_11_v3	343913	349351	8	0.000219687	0.000219687			0.664612				0.000612692
PocGH01_09014900	PocGH01_09_v2	220411	220914	2	0.000198413	0.000198413	POWCR01_090010200	LT594513	230471	230974	0	0	1e-05	PF3D7_1108200	Pf3D7_11_v3	360881	362238	2	0.000150837	0.000150837			0.0503999				0.00034925
PocGH01_09015000	PocGH01_09_v2	221168	221773	0	0	1e-05	POWCR01_090010300	LT594513	231287	231904	5	0.0013586	0.0013586	PF3D7_1108300	Pf3D7_11_v3	362243	363831	1	6.44545e-05	6.44545e-05			135.86				0.00142305
PocGH01_09015100	PocGH01_09_v2	224529	225536	35	0.00173611	0.00173611	POWCR01_090010400	LT594513	234883	235890	1	8.43494e-05	8.43494e-05	PF3D7_1108400	Pf3D7_11_v3	363945	366461	2	0.000198932	0.000198932			0.0485853				0.00201939
PocGH01_09015200	PocGH01_09_v2	227266	228806	10	0.000447595	0.000447595	POWCR01_090010500	LT594513	237911	239471	4	0.000310145	0.000310145	PF3D7_1108500	Pf3D7_11_v3	366977	369608	5	0.000462629	0.000462629			0.692914				0.00122037
PocGH01_09015500	PocGH01_09_v2	237286	238003	0	0	1e-05	POWCR01_090010800	LT594513	248601	249320	2	0.000170465	0.000170465	PF3D7_1108800	Pf3D7_11_v3	377740	378396	0	0	1e-05			17.0465				0.000170465
PocGH01_09015600	PocGH01_09_v2	238856	240196	0	0	1e-05	POWCR01_090010900	LT594513	250201	251544	0	0	1e-05	PF3D7_1108900	Pf3D7_11_v3	378740	380796	3	0.000193628	0.000193628			1				0.000193628
PocGH01_09016300	PocGH01_09_v2	258967	259692	0	0	1e-05	POWCR01_090011700	LT594513	271570	272293	1	0.000117437	0.000117437	PF3D7_1110000	Pf3D7_11_v3	398442	399490	1	0.00046783	0.00046783			11.7437				0.000585267
PocGH01_09016400	PocGH01_09_v2	261474	263702	7	0.000199584	0.000199584	POWCR01_090011800	LT594513	274149	276404	6	0.00039187	0.00039187	PF3D7_1110100	Pf3D7_11_v3	400063	403317	9	0.000409044	0.000409044			1.96343				0.0010005
PocGH01_09016500	PocGH01_09_v2	266204	270167	3	4.98072e-05	4.98072e-05	POWCR01_090011900	LT594513	278799	282821	7	8.3106e-05	8.3106e-05	PF3D7_1110200	Pf3D7_11_v3	405087	410073	12	0.00068685	0.00068685			1.66855				0.000819763
PocGH01_09016900	PocGH01_09_v2	286117	287556	5	0.000296515	0.000296515	POWCR01_090012300	LT594513	302375	303817	3	0.000147974	0.000147974	PF3D7_1110600	Pf3D7_11_v3	425857	427801	2	7.82586e-05	7.82586e-05			0.499044				0.000522748
PocGH01_09017000	PocGH01_09_v2	288945	290422	3	0.000224663	0.000224663	POWCR01_090012400	LT594513	305202	306698	2	0.000113593	0.000113593	PF3D7_1110700	Pf3D7_11_v3	427896	430361	3	0.000258422	0.000258422			0.505615				0.000596678
PocGH01_09017300	PocGH01_09_v2	296627	298501	12	0.000495779	0.000495779	POWCR01_090012600	LT594513	312651	314618	1	4.32033e-05	4.32033e-05	PF3D7_1111000	Pf3D7_11_v3	434474	436923	4	0.000390165	0.000390165			0.0871423				0.000929147
PocGH01_09017600	PocGH01_09_v2	305447	306322	1	0.000111228	0.000111228	POWCR01_090012900	LT594513	321681	322559	3	0.000191296	0.000191296	PF3D7_1111300	Pf3D7_11_v3	442112	444385	5	0.000345297	0.000345297			1.71985				0.000647821
PocGH01_09017700	PocGH01_09_v2	307943	308520	3	0.000237531	0.000237531	POWCR01_090013000	LT594513	324218	324791	1	0.000363688	0.000363688	PF3D7_1111400	Pf3D7_11_v3	444782	445807	4	0.000399291	0.000399291			1.53112				0.00100051
PocGH01_09018100	PocGH01_09_v2	320040	321582	7	0.000703757	0.000703757	POWCR01_090013400	LT594513	336491	338033	3	0.000448965	0.000448965	PF3D7_1111800	Pf3D7_11_v3	455313	457030	2	0.00011923	0.00011923			0.637955				0.00127195
PocGH01_09018200	PocGH01_09_v2	322250	323894	3	0.000248617	0.000248617	POWCR01_090013500	LT594513	338672	340319	4	0.000172987	0.000172987	PF3D7_1111900	Pf3D7_11_v3	457356	459438	3	0.000328474	0.000328474			0.695797				0.000750078
PocGH01_09018300	PocGH01_09_v2	324374	325198	8	0.00101943	0.00101943	POWCR01_090013600	LT594513	340819	341681	1	0.000188087	0.000188087	PF3D7_1112000	Pf3D7_11_v3	459454	461568	3	0.000145274	0.000145274			0.184502				0.00135279
PocGH01_09018500	PocGH01_09_v2	335954	337021	19	0.00119355	0.00119355	POWCR01_090013800	LT594513	352175	353242	4	0.000161044	0.000161044	PF3D7_1112200	Pf3D7_11_v3	470541	471608	0	0	1e-05			0.134929				0.00135459
PocGH01_09018600	PocGH01_09_v2	337646	340245	13	0.000339858	0.000339858	POWCR01_090013900	LT594513	353980	356534	6	0.000254876	0.000254876	PF3D7_1112300	Pf3D7_11_v3	471687	474753	7	0.00046009	0.00046009			0.749949				0.00105482
PocGH01_09018800	PocGH01_09_v2	343646	344530	1	5.64972e-05	5.64972e-05	POWCR01_090014100	LT594513	359956	360840	2	0.000324245	0.000324245	PF3D7_1112500	Pf3D7_11_v3	476989	478637	2	0.000414062	0.000414062			5.73913				0.000794804
PocGH01_09019000	PocGH01_09_v2	348460	352651	10	0.000238244	0.000238244	POWCR01_090014300	LT594513	364746	368952	5	0.000177072	0.000177072	PF3D7_1112700	Pf3D7_11_v3	481830	485831	8	0.000216464	0.000216464			0.743238				0.00063178
PocGH01_09019100	PocGH01_09_v2	354329	355573	2	0.000156524	0.000156524	POWCR01_090014400	LT594513	370653	371897	0	0	1e-05	PF3D7_1112800	Pf3D7_11_v3	486329	487666	3	0.000357213	0.000357213			0.063888				0.000513737
PocGH01_09019200	PocGH01_09_v2	356140	358675	8	0.00049088	0.00049088	POWCR01_090014500	LT594513	372329	374888	4	0.000173989	0.000173989	PF3D7_1112900	Pf3D7_11_v3	487814	490238	2	6.39381e-05	6.39381e-05			0.354443				0.000728807
PocGH01_09019600	PocGH01_09_v2	387487	388494	2	9.92063e-05	9.92063e-05	POWCR01_090014900	LT594513	404083	405117	0	0	1e-05	PF3D7_1113300	Pf3D7_11_v3	518688	520690	1	5.11324e-05	5.11324e-05			0.1008				0.000150339
PocGH01_09019800	PocGH01_09_v2	392818	394788	5	0.00028753	0.00028753	POWCR01_090015100	LT594513	409714	411684	3	6.51994e-05	6.51994e-05	PF3D7_1113500	Pf3D7_11_v3	523510	526869	6	0.000423356	0.000423356			0.226757				0.000776085
PocGH01_09020200	PocGH01_09_v2	404343	405986	17	0.000866555	0.000866555	POWCR01_090015500	LT594513	421695	423332	3	7.96305e-05	7.96305e-05	PF3D7_1113900	Pf3D7_11_v3	534973	536499	2	0.000245929	0.000245929			0.0918932				0.00119211
PocGH01_09020600	PocGH01_09_v2	418648	420600	4	0.000150984	0.000150984	POWCR01_090015900	LT594513	436021	437970	2	6.58987e-05	6.58987e-05	PF3D7_1114400	Pf3D7_11_v3	547383	549296	1	5.351e-05	5.351e-05			0.436461				0.000270393
PocGH01_09020700	PocGH01_09_v2	421304	422374	5	0.000646412	0.000646412	POWCR01_090016000	LT594513	438555	439625	1	7.57852e-05	7.57852e-05	PF3D7_1114500	Pf3D7_11_v3	549849	551943	3	0.000146661	0.000146661			0.11724				0.000868858
PocGH01_09020900	PocGH01_09_v2	427795	431975	15	0.000364609	0.000364609	POWCR01_090016200	LT594513	444965	449201	16	0.000441994	0.000441994	PF3D7_1114700	Pf3D7_11_v3	553917	559114	5	0.000183898	0.000183898			1.21224				0.000990501
PocGH01_09021100	PocGH01_09_v2	436105	442794	27	0.000348593	0.000348593	POWCR01_090016400	LT594513	453530	460168	20	0.000268977	0.000268977	PF3D7_1114900	Pf3D7_11_v3	561660	569505	9	0.000195259	0.000195259			0.771608				0.000812829
PocGH01_09021400	PocGH01_09_v2	449121	452930	14	0.000255744	0.000255744	POWCR01_090016700	LT594513	468052	471973	6	0.000128105	0.000128105	PF3D7_1115200	Pf3D7_11_v3	574690	580622	4	6.90499e-05	6.90499e-05			0.500911				0.000452899
PocGH01_09021800	PocGH01_09_v2	465101	466406	9	0.000321288	0.000321288	POWCR01_090017100	LT594513	484395	485748	4	0.000219068	0.000219068	PF3D7_1115500	Pf3D7_11_v3	586991	589755	1	3.70409e-05	3.70409e-05			0.681843				0.000577397
PocGH01_09021900	PocGH01_09_v2	466952	468217	1	7.69636e-05	7.69636e-05	POWCR01_090017200	LT594513	486294	487490	3	0.000372106	0.000372106	PF3D7_1115600	Pf3D7_11_v3	589237	591038	1	5.68359e-05	5.68359e-05			4.83483				0.000505906
PocGH01_09022200	PocGH01_09_v2	476548	479312	8	0.000158135	0.000158135	POWCR01_090017500	LT594513	496435	499466	2	8.15775e-05	8.15775e-05	PF3D7_1116000	Pf3D7_11_v3	602440	607471	8	0.000293145	0.000293145			0.515873				0.000532858
PocGH01_09022500	PocGH01_09_v2	490412	491595	1	0.000220894	0.000220894	POWCR01_090017700	LT594513	510344	511620	4	0.000407837	0.000407837	PF3D7_1116300	Pf3D7_11_v3	617528	620150	5	0.000325385	0.000325385			1.8463				0.000954116
PocGH01_09022800	PocGH01_09_v2	497952	500293	6	0.00014835	0.00014835	POWCR01_090018000	LT594513	518282	520686	2	5.34314e-05	5.34314e-05	PF3D7_1116600	Pf3D7_11_v3	626070	629940	5	0.000167934	0.000167934			0.360171				0.000369715
PocGH01_09023100	PocGH01_09_v2	514792	516919	13	0.000496456	0.000496456	POWCR01_090018300	LT594513	535343	537505	5	0.000196542	0.000196542	PF3D7_1116900	Pf3D7_11_v3	644100	645537	2	0.000329405	0.000329405			0.39589				0.0010224
PocGH01_09023300	PocGH01_09_v2	525379	526689	1	0.00014082	0.00014082	POWCR01_090018500	LT594513	546005	547333	5	0.000299601	0.000299601	PF3D7_1117100	Pf3D7_11_v3	652399	654424	3	0.000196591	0.000196591			2.12755				0.000637012
PocGH01_09023400	PocGH01_09_v2	527600	532576	18	0.000369413	0.000369413	POWCR01_090018600	LT594513	548240	553270	14	0.000398688	0.000398688	PF3D7_1117200	Pf3D7_11_v3	654762	660420	8	0.000203103	0.000203103			1.07925				0.000971204
PocGH01_09023500	PocGH01_09_v2	534839	535201	2	0.000275482	0.000275482	POWCR01_090018700	LT594513	555168	555530	1	0.000223633	0.000223633	PF3D7_1117300	Pf3D7_11_v3	661949	662633	2	0.000797417	0.000797417			0.811788				0.00129653
PocGH01_09023600	PocGH01_09_v2	537376	538650	2	0.000152841	0.000152841	POWCR01_090018800	LT594513	557816	559090	3	0.00036374	0.00036374	PF3D7_1117400	Pf3D7_11_v3	663535	665778	2	9.12818e-05	9.12818e-05			2.37986				0.000607863
PocGH01_09023700	PocGH01_09_v2	539219	540868	9	0.000330225	0.000330225	POWCR01_090018900	LT594513	559767	561413	7	0.000301592	0.000301592	PF3D7_1117500	Pf3D7_11_v3	666027	667977	1	5.24952e-05	5.24952e-05			0.913292				0.000684312
PocGH01_09023800	PocGH01_09_v2	541476	542836	5	0.000249663	0.000249663	POWCR01_090019000	LT594513	561999	563382	4	0.000231844	0.000231844	PF3D7_1117600	Pf3D7_11_v3	668095	670115	1	5.0677e-05	5.0677e-05			0.928628				0.000532184
PocGH01_09023900	PocGH01_09_v2	544038	544946	1	0.00010719	0.00010719	POWCR01_090019100	LT594513	564592	565604	1	8.3933e-05	8.3933e-05	PF3D7_1117700	Pf3D7_11_v3	670173	673050	0	0	1e-05			0.78303				0.000191123
PocGH01_09024000	PocGH01_09_v2	549174	551825	2	5.55942e-05	5.55942e-05	POWCR01_090019200	LT594513	569827	572487	3	6.46301e-05	6.46301e-05	PF3D7_1117800	Pf3D7_11_v3	673771	677584	6	0.000298369	0.000298369			1.16253				0.000418593
PocGH01_09024200	PocGH01_09_v2	558450	559406	3	0.000206307	0.000206307	POWCR01_090019400	LT594513	580014	580970	1	0.000169612	0.000169612	PF3D7_1118000	Pf3D7_11_v3	683845	685616	1	0.000250458	0.000250458			0.822134				0.000626377
PocGH01_09024300	PocGH01_09_v2	562459	563073	2	0.00091724	0.00091724	POWCR01_090019500	LT594513	583911	584526	0	0	1e-05	PF3D7_1118100	Pf3D7_11_v3	686272	688530	1	0.000176314	0.000176314			0.0109023				0.00109355
PocGH01_09024600	PocGH01_09_v2	573879	574799	8	0.000781087	0.000781087	POWCR01_090019800	LT594513	595540	596460	0	0	1e-05	PF3D7_1118400	Pf3D7_11_v3	699508	702063	3	0.000191444	0.000191444			0.0128027				0.000972531
PocGH01_09025000	PocGH01_09_v2	590276	592457	2	4.58295e-05	4.58295e-05	POWCR01_090020300	LT594513	612994	615168	2	9.37346e-05	9.37346e-05	PF3D7_1118800	Pf3D7_11_v3	714095	716553	0	0	1e-05			2.04529				0.000139564
PocGH01_09025100	PocGH01_09_v2	593072	594603	7	0.000573241	0.000573241	POWCR01_090020400	LT594513	615779	617354	2	0.000107899	0.000107899	PF3D7_1118900	Pf3D7_11_v3	716730	718412	2	0.000175802	0.000175802			0.188226				0.000856942
PocGH01_09025200	PocGH01_09_v2	594779	595852	1	4.41716e-05	4.41716e-05	POWCR01_090020500	LT594513	617534	618607	1	7.91659e-05	7.91659e-05	PF3D7_1119000	Pf3D7_11_v3	718042	720478	4	0.000289515	0.000289515			1.79224				0.000412853
PocGH01_09025400	PocGH01_09_v2	599286	599877	1	0.000164588	0.000164588	POWCR01_090020700	LT594513	622173	622794	1	0.000136695	0.000136695	PF3D7_1119200	Pf3D7_11_v3	722046	723551	1	0.000332478	0.000332478			0.830528				0.000633761
PocGH01_09025500	PocGH01_09_v2	601370	602317	1	0.00010278	0.00010278	POWCR01_090020800	LT594513	624338	625285	0	0	1e-05	PF3D7_1119300	Pf3D7_11_v3	724087	725951	0	0	1e-05			0.0972952				0.00010278
PocGH01_09025600	PocGH01_09_v2	604242	609065	15	0.000209182	0.000209182	POWCR01_090020900	LT594513	627232	632160	10	0.000202142	0.000202142	PF3D7_1119400	Pf3D7_11_v3	726905	735137	12	0.000207333	0.000207333			0.966345				0.000618657
PocGH01_09026000	PocGH01_09_v2	622484	623380	0	0	1e-05	POWCR01_090021300	LT594513	646290	647193	1	4.16941e-05	4.16941e-05	PF3D7_1119800	Pf3D7_11_v3	746560	747902	0	0	1e-05			4.16941				4.16941e-05
PocGH01_09026300	PocGH01_09_v2	636958	637953	0	0	1e-05	POWCR01_090021600	LT594513	660129	661125	0	0	1e-05	PF3D7_1120100	Pf3D7_11_v3	760859	763812	3	0.000204174	0.000204174			1				0.000204174
PocGH01_09026400	PocGH01_09_v2	640250	640938	7	0.000977723	0.000977723	POWCR01_090021700	LT594513	663467	664198	0	0	1e-05	PF3D7_1120200	Pf3D7_11_v3	764390	766081	0	0	1e-05			0.0102278				0.000977723
PocGH01_09027000	PocGH01_09_v2	670399	670650	0	0	1e-05	POWCR01_090022300	LT594513	691220	691474	0	0	1e-05	PF3D7_1120800	Pf3D7_11_v3	789560	790262	1	0.000145687	0.000145687			1				0.000145687
PocGH01_09027100	PocGH01_09_v2	670706	671059	0	0	1e-05	POWCR01_090022400	LT594513	691533	691886	0	0	1e-05	PF3D7_1120900	Pf3D7_11_v3	790267	791082	0	0	1e-05			1				0
PocGH01_09027500	PocGH01_09_v2	681464	685953	9	0.000191879	0.000191879	POWCR01_090022800	LT594513	702658	707251	8	0.000303927	0.000303927	PF3D7_1121300	Pf3D7_11_v3	801809	808198	6	0.000195896	0.000195896			1.58395				0.000691702
PocGH01_09027600	PocGH01_09_v2	690135	691857	4	0.000140647	0.000140647	POWCR01_090022900	LT594513	710695	712425	4	0.000241127	0.000241127	PF3D7_1121400	Pf3D7_11_v3	810210	812290	5	0.000442943	0.000442943			1.71441				0.000824717
PocGH01_09027700	PocGH01_09_v2	692240	693787	2	9.52428e-05	9.52428e-05	POWCR01_090023000	LT594513	712798	714345	3	0.000108608	0.000108608	PF3D7_1121500	Pf3D7_11_v3	812583	814130	2	0.000132323	0.000132323			1.14033				0.000336174
PocGH01_09027900	PocGH01_09_v2	699370	701751	6	0.000472561	0.000472561	POWCR01_090023200	LT594513	720127	722508	6	0.000158603	0.000158603	PF3D7_1121700	Pf3D7_11_v3	818268	822945	4	8.75744e-05	8.75744e-05			0.335624				0.000718738
PocGH01_09028000	PocGH01_09_v2	702611	707962	8	0.000209603	0.000209603	POWCR01_090023300	LT594513	723392	728740	8	0.00022579	0.00022579	PF3D7_1121800	Pf3D7_11_v3	823239	829313	5	0.000112393	0.000112393			1.07723				0.000547786
PocGH01_09028100	PocGH01_09_v2	716230	717828	2	0.000224499	0.000224499	POWCR01_090023400	LT594513	738176	739774	1	5.31733e-05	5.31733e-05	PF3D7_1121900	Pf3D7_11_v3	835823	837872	2	9.99202e-05	9.99202e-05			0.236853				0.000377593
PocGH01_09028200	PocGH01_09_v2	718605	720337	3	0.000141299	0.000141299	POWCR01_090023500	LT594513	740595	742324	0	0	1e-05	PF3D7_1122000	Pf3D7_11_v3	837912	840125	3	0.000483153	0.000483153			0.0707719				0.000624452
PocGH01_09028300	PocGH01_09_v2	720947	722953	0	0	1e-05	POWCR01_090023600	LT594513	743028	745043	3	0.000162955	0.000162955	PF3D7_1122100	Pf3D7_11_v3	840282	842499	0	0	1e-05			16.2955				0.000162955
PocGH01_09028400	PocGH01_09_v2	723273	726356	16	0.000286045	0.000286045	POWCR01_090023700	LT594513	745484	748568	3	0.000175698	0.000175698	PF3D7_1122200	Pf3D7_11_v3	842501	845743	0	0	1e-05			0.614232				0.000461743
PocGH01_09028500	PocGH01_09_v2	728091	729188	1	4.55373e-05	4.55373e-05	POWCR01_090023800	LT594513	750170	751267	6	0.000421495	0.000421495	PF3D7_1122300	Pf3D7_11_v3	846929	848014	1	9.43077e-05	9.43077e-05			9.25604				0.00056134
PocGH01_09028900	PocGH01_09_v2	750570	751409	0	0	1e-05	POWCR01_090024200	LT594513	772868	773707	0	0	1e-05	PF3D7_1122700	Pf3D7_11_v3	868275	869789	3	0.000202808	0.000202808			1				0.000202808
PocGH01_09029400	PocGH01_09_v2	796382	799134	25	0.000623272	0.000623272	POWCR01_090024700	LT594513	819445	822403	7	0.000349727	0.000349727	PF3D7_1123200	Pf3D7_11_v3	917394	921163	9	0.000406368	0.000406368			0.561115				0.00137937
PocGH01_09029800	PocGH01_09_v2	813367	815529	7	0.000183743	0.000183743	POWCR01_090025100	LT594513	836653	838815	4	0.000168414	0.000168414	PF3D7_1123600	Pf3D7_11_v3	934715	938597	2	5.27521e-05	5.27521e-05			0.916574				0.000404909
PocGH01_09030200	PocGH01_09_v2	826078	828286	6	0.00040046	0.00040046	POWCR01_090025500	LT594513	849646	851912	7	0.000349506	0.000349506	PF3D7_1124000	Pf3D7_11_v3	947614	951244	5	0.000235055	0.000235055			0.872761				0.000985021
PocGH01_09030300	PocGH01_09_v2	829051	833424	8	0.000294573	0.000294573	POWCR01_090025600	LT594513	852758	857272	6	7.53287e-05	7.53287e-05	PF3D7_1124100	Pf3D7_11_v3	950693	956865	14	0.000285739	0.000285739			0.255722				0.000655641
PocGH01_09030500	PocGH01_09_v2	840580	842739	6	0.000476702	0.000476702	POWCR01_090025800	LT594513	864732	866995	5	0.000318386	0.000318386	PF3D7_1124300	Pf3D7_11_v3	961072	964480	5	0.000150217	0.000150217			0.667893				0.000945305
PocGH01_09030600	PocGH01_09_v2	844464	845142	1	0.000135966	0.000135966	POWCR01_090025900	LT594513	868643	869334	2	0.000676011	0.000676011	PF3D7_1124400	Pf3D7_11_v3	964315	965485	2	0.000320695	0.000320695			4.97191				0.00113267
PocGH01_09030800	PocGH01_09_v2	848947	850332	4	0.000246975	0.000246975	POWCR01_090026100	LT594513	873237	874610	3	8.23176e-05	8.23176e-05	PF3D7_1124600	Pf3D7_11_v3	968959	973122	10	0.000289688	0.000289688			0.333303				0.000618981
PocGH01_09031200	PocGH01_09_v2	869201	870320	7	0.000354853	0.000354853	POWCR01_090026500	LT594513	893113	894186	1	7.91659e-05	7.91659e-05	PF3D7_1124900	Pf3D7_11_v3	980411	983385	6	0.000353838	0.000353838			0.223095				0.000787857
PocGH01_09031400	PocGH01_09_v2	873990	875477	0	0	1e-05	POWCR01_090026700	LT594513	898029	899516	8	0.000581921	0.000581921	PF3D7_1125100	Pf3D7_11_v3	986112	988218	11	0.000783138	0.000783138			58.1921				0.00136506
PocGH01_09031500	PocGH01_09_v2	876516	877834	2	0.000136107	0.000136107	POWCR01_090026800	LT594513	900531	901870	4	0.00045009	0.00045009	PF3D7_1125200	Pf3D7_11_v3	988330	991296	4	0.000138076	0.000138076			3.30688				0.000724273
PocGH01_09031600	PocGH01_09_v2	880073	884278	16	0.000212761	0.000212761	POWCR01_090026900	LT594513	904081	908261	7	0.000102604	0.000102604	PF3D7_1125300	Pf3D7_11_v3	991682	996497	5	0.000144138	0.000144138			0.48225				0.000459503
PocGH01_09031800	PocGH01_09_v2	888884	889261	0	0	1e-05	POWCR01_090027100	LT594513	913001	913378	0	0	1e-05	PF3D7_1125500	Pf3D7_11_v3	1000521	1001954	1	7.14213e-05	7.14213e-05			1				7.14213e-05
PocGH01_09032000	PocGH01_09_v2	893750	896155	5	0.000384221	0.000384221	POWCR01_090027300	LT594513	917849	920267	7	0.000353082	0.000353082	PF3D7_1125700	Pf3D7_11_v3	1004021	1007682	12	0.000960229	0.000960229			0.918955				0.00169753
PocGH01_09032100	PocGH01_09_v2	897426	899849	6	0.000363883	0.000363883	POWCR01_090027400	LT594513	921496	923881	3	7.20791e-05	7.20791e-05	PF3D7_1125800	Pf3D7_11_v3	1007693	1011537	7	0.000467623	0.000467623			0.198083				0.000903585
PocGH01_09032400	PocGH01_09_v2	907333	911172	21	0.000431724	0.000431724	POWCR01_090027700	LT594513	931632	935648	4	9.35637e-05	9.35637e-05	PF3D7_1126100	Pf3D7_11_v3	1018358	1022935	16	0.00112356	0.00112356			0.216721				0.00164885
PocGH01_09032500	PocGH01_09_v2	913009	913986	16	0.000866499	0.000866499	POWCR01_090027800	LT594513	937485	938471	0	0	1e-05	PF3D7_1126200	Pf3D7_11_v3	1023770	1025989	0	0	1e-05			0.0115407				0.000866499
PocGH01_09032700	PocGH01_09_v2	920014	921160	1	4.3592e-05	4.3592e-05	POWCR01_090028000	LT594513	944451	945558	3	0.000151741	0.000151741	PF3D7_1126400	Pf3D7_11_v3	1030509	1031799	0	0	1e-05			3.48094				0.000195333
PocGH01_09032800	PocGH01_09_v2	922468	926137	17	0.000282618	0.000282618	POWCR01_090028100	LT594513	946859	950521	12	0.000240562	0.000240562	PF3D7_1126500	Pf3D7_11_v3	1032312	1037531	4	0.000161323	0.000161323			0.851191				0.000684503
PocGH01_09033300	PocGH01_09_v2	948194	950009	3	0.000132025	0.000132025	POWCR01_090028500	LT594513	972375	974245	6	0.000244289	0.000244289	PF3D7_1127000	Pf3D7_11_v3	1055701	1058777	10	0.000650908	0.000650908			1.85032				0.00102722
PocGH01_09033400	PocGH01_09_v2	952498	953010	0	0	1e-05	POWCR01_090028600	LT594513	976818	977330	0	0	1e-05	PF3D7_1127100	Pf3D7_11_v3	1059925	1061367	1	0.000189269	0.000189269			1				0.000189269
PocGH01_09033600	PocGH01_09_v2	957133	958317	6	0.000373255	0.000373255	POWCR01_090028700	LT594513	981571	982761	1	3.65057e-05	3.65057e-05	PF3D7_1127300	Pf3D7_11_v3	1063077	1064882	1	0.000107119	0.000107119			0.0978036				0.00051688
PocGH01_09034200	PocGH01_09_v2	980483	982518	3	0.000120271	0.000120271	POWCR01_090029300	LT594513	1005877	1008059	5	0.00014433	0.00014433	PF3D7_1127900	Pf3D7_11_v3	1083321	1086048	1	3.75433e-05	3.75433e-05			1.20004				0.000302144
PocGH01_09034600	PocGH01_09_v2	999577	999987	0	0	1e-05	POWCR01_090029600	LT594513	1024254	1024664	1	0.000206871	0.000206871	PF3D7_1128200	Pf3D7_11_v3	1096720	1097745	0	0	1e-05			20.6871				0.000206871
PocGH01_09035000	PocGH01_09_v2	1013484	1015457	7	0.000201335	0.000201335	POWCR01_090029900	LT594513	1036461	1038458	4	0.000377205	0.000377205	PF3D7_1128600	Pf3D7_11_v3	1110057	1112485	2	8.19905e-05	8.19905e-05			1.87352				0.00066053
PocGH01_09035600	PocGH01_09_v2	1038474	1043351	47	0.000627948	0.000627948	POWCR01_090030500	LT594513	1062357	1067595	9	0.000144047	0.000144047	PF3D7_1129300	Pf3D7_11_v3	1131284	1137072	8	0.000241789	0.000241789			0.229393				0.00101378
PocGH01_09035900	PocGH01_09_v2	1052157	1055231	13	0.000424903	0.000424903	POWCR01_090030900	LT594513	1076281	1079415	2	2.58903e-05	2.58903e-05	PF3D7_1129600	Pf3D7_11_v3	1144744	1148981	3	0.000136944	0.000136944			0.0609323				0.000587737
PocGH01_09036800	PocGH01_09_v2	1077301	1078623	0	0	1e-05	POWCR01_090031700	LT594513	1102479	1103801	4	0.000252683	0.000252683	PF3D7_1130400	Pf3D7_11_v3	1168333	1171161	1	3.6203e-05	3.6203e-05			25.2683				0.000288886
PocGH01_09037000	PocGH01_09_v2	1084318	1087579	13	0.00043901	0.00043901	POWCR01_090031900	LT594513	1109613	1113094	11	0.000263618	0.000263618	PF3D7_1130600	Pf3D7_11_v3	1176282	1180695	7	0.000183046	0.000183046			0.600483				0.000885674
PocGH01_09037300	PocGH01_09_v2	1097665	1101412	20	0.000427954	0.000427954	POWCR01_090032200	LT594513	1123391	1127136	4	0.000188027	0.000188027	PF3D7_1130900	Pf3D7_11_v3	1190118	1194394	9	0.000255427	0.000255427			0.439363				0.000871408
PocGH01_09037900	PocGH01_09_v2	1118755	1119537	4	0.000833415	0.000833415	POWCR01_090032800	LT594513	1145209	1145991	2	0.00055898	0.00055898	PF3D7_1131500	Pf3D7_11_v3	1210686	1211456	0	0	1e-05			0.67071				0.0013924
PocGH01_09038100	PocGH01_09_v2	1132610	1133541	5	0.000723638	0.000723638	POWCR01_090033000	LT594513	1159651	1160585	0	0	1e-05	PF3D7_1131700	Pf3D7_11_v3	1225688	1226474	1	0.000433792	0.000433792			0.0138191				0.00115743
PocGH01_09038200	PocGH01_09_v2	1134297	1137566	19	0.0004305	0.0004305	POWCR01_090033100	LT594513	1161467	1164715	4	9.07029e-05	9.07029e-05	PF3D7_1131800	Pf3D7_11_v3	1226559	1233099	6	0.000133962	0.000133962			0.210692				0.000655165
PocGH01_09038300	PocGH01_09_v2	1139215	1141272	1	2.42954e-05	2.42954e-05	POWCR01_090033200	LT594513	1166477	1168537	3	0.000240081	0.000240081	PF3D7_1131900	Pf3D7_11_v3	1234061	1236391	2	0.00012693	0.00012693			9.88175				0.000391306
PocGH01_09038600	PocGH01_09_v2	1153663	1155506	0	0	1e-05	POWCR01_090033500	LT594513	1181320	1183161	3	0.000115921	0.000115921	PF3D7_1132200	Pf3D7_11_v3	1248292	1251089	1	3.66041e-05	3.66041e-05			11.5921				0.000152525
PocGH01_09038700	PocGH01_09_v2	1158792	1159613	0	0	1e-05	POWCR01_090033600	LT594513	1186714	1187535	0	0	1e-05	PF3D7_1132300	Pf3D7_11_v3	1251966	1253902	2	0.000152749	0.000152749			1				0.000152749
PocGH01_09038900	PocGH01_09_v2	1165630	1169730	14	0.000409219	0.000409219	POWCR01_090033800	LT594513	1193870	1198153	11	0.000424721	0.000424721	PF3D7_1132500	Pf3D7_11_v3	1261759	1266078	9	0.000331911	0.000331911			1.03788				0.00116585
PocGH01_09039200	PocGH01_09_v2	1175364	1176140	15	0.000965251	0.000965251	POWCR01_090034100	LT594513	1204357	1205133	0	0	1e-05	PF3D7_1132800	Pf3D7_11_v3	1270935	1273096	2	0.000273705	0.000273705			0.01036				0.00123896
PocGH01_09039300	PocGH01_09_v2	1177789	1178352	3	0.000588743	0.000588743	POWCR01_090034200	LT594513	1207024	1207587	1	0.000150752	0.000150752	PF3D7_1132900	Pf3D7_11_v3	1273208	1275484	6	0.000309858	0.000309858			0.256057				0.00104935
PocGH01_09039700	PocGH01_09_v2	1193814	1194908	3	0.000136986	0.000136986	POWCR01_090034600	LT594513	1222826	1223920	0	0	1e-05	PF3D7_1133300	Pf3D7_11_v3	1289824	1292127	1	4.44523e-05	4.44523e-05			0.0730002				0.000181438
PocGH01_09039800	PocGH01_09_v2	1197825	1199516	8	0.00105095	0.00105095	POWCR01_090034700	LT594513	1226849	1228540	4	0.000376347	0.000376347	PF3D7_1133400	Pf3D7_11_v3	1292966	1296696	43	0.00375463	0.00375463			0.358102				0.00518193
PocGH01_09039900	PocGH01_09_v2	1201706	1203058	5	0.000219834	0.000219834	POWCR01_090034800	LT594513	1230544	1231912	4	0.000127037	0.000127037	PF3D7_1133500	Pf3D7_11_v3	1296801	1298199	2	0.000146416	0.000146416			0.577877				0.000493287
PocGH01_09040000	PocGH01_09_v2	1203182	1204966	2	8.25971e-05	8.25971e-05	POWCR01_090034900	LT594513	1232029	1233813	2	4.87151e-05	4.87151e-05	PF3D7_1133600	Pf3D7_11_v3	1298301	1300611	2	8.86354e-05	8.86354e-05			0.589792				0.000219948
PocGH01_09040600	PocGH01_09_v2	1231165	1236868	25	0.000333342	0.000333342	POWCR01_090035500	LT594513	1259919	1265683	12	0.000221598	0.000221598	PF3D7_1134200	Pf3D7_11_v3	1326228	1332808	9	0.000287046	0.000287046			0.664777				0.000841986
PocGH01_09040800	PocGH01_09_v2	1245416	1246771	3	0.000108736	0.000108736	POWCR01_090035800	LT594513	1274795	1276212	0	0	1e-05	PF3D7_1134400	Pf3D7_11_v3	1340325	1342250	1	5.31766e-05	5.31766e-05			0.0919659				0.000161913
PocGH01_09041100	PocGH01_09_v2	1267638	1272165	11	0.00024804	0.00024804	POWCR01_090036100	LT594513	1297417	1301974	10	0.000344055	0.000344055	PF3D7_1134700	Pf3D7_11_v3	1358907	1364530	5	0.000242812	0.000242812			1.38709				0.000834907
PocGH01_09041200	PocGH01_09_v2	1274267	1275739	40	0.00136357	0.00136357	POWCR01_090036200	LT594513	1304188	1305663	2	5.63018e-05	5.63018e-05	PF3D7_1134800	Pf3D7_11_v3	1367023	1368903	1	0.000181496	0.000181496			0.04129				0.00160137
PocGH01_09041300	PocGH01_09_v2	1277367	1279301	3	7.48766e-05	7.48766e-05	POWCR01_090036300	LT594513	1307124	1309037	4	0.000234247	0.000234247	PF3D7_1134900	Pf3D7_11_v3	1369619	1371667	5	0.000249922	0.000249922			3.12844				0.000559046
PocGH01_09041400	PocGH01_09_v2	1279728	1281530	9	0.000318575	0.000318575	POWCR01_090036400	LT594513	1309522	1311417	2	6.77755e-05	6.77755e-05	PF3D7_1135000	Pf3D7_11_v3	1371743	1374175	0	0	1e-05			0.212746				0.00038635
PocGH01_09041700	PocGH01_09_v2	1292850	1294085	4	0.000268671	0.000268671	POWCR01_090036800	LT594513	1323369	1324604	4	0.000267378	0.000267378	PF3D7_1135300	Pf3D7_11_v3	1380567	1382594	1	0.000196397	0.000196397			0.995187				0.000732446
PocGH01_09042000	PocGH01_09_v2	1300153	1301826	4	0.000484024	0.000484024	POWCR01_090037200	LT594513	1330714	1332657	4	0.000104895	0.000104895	PF3D7_1135500	Pf3D7_11_v3	1387091	1388909	0	0	1e-05			0.216714				0.000588919
PocGH01_09042200	PocGH01_09_v2	1309707	1310129	3	0.000466752	0.000466752	POWCR01_090037400	LT594513	1340784	1341210	5	0.000509113	0.000509113	PF3D7_1135700	Pf3D7_11_v3	1396148	1397044	4	0.000647012	0.000647012			1.09076				0.00162288
PocGH01_09042300	PocGH01_09_v2	1311612	1312064	1	0.00021509	0.00021509	POWCR01_090037500	LT594513	1342224	1342676	2	0.000375383	0.000375383	PF3D7_1135800	Pf3D7_11_v3	1397248	1398391	2	0.000179053	0.000179053			1.74524				0.000769526
PocGH01_09042400	PocGH01_09_v2	1313054	1315390	5	0.000202986	0.000202986	POWCR01_090037600	LT594513	1343903	1345242	4	0.000191795	0.000191795	PF3D7_1135900	Pf3D7_11_v3	1398462	1401319	7	0.000358369	0.000358369			0.944868				0.00075315
PocGH01_09042900	PocGH01_09_v2	1342919	1345354	12	0.000500059	0.000500059	POWCR01_090038100	LT594513	1374670	1377108	4	0.000231345	0.000231345	PF3D7_1136400	Pf3D7_11_v3	1426876	1431677	6	0.000232241	0.000232241			0.462635				0.000963645
PocGH01_09043300	PocGH01_09_v2	1367584	1369520	18	0.000489125	0.000489125	POWCR01_090038500	LT594513	1399901	1401878	3	0.00015245	0.00015245	PF3D7_1136800	Pf3D7_11_v3	1449075	1453801	3	0.000137222	0.000137222			0.311679				0.000778797
PocGH01_09043500	PocGH01_09_v2	1381524	1382390	0	0	1e-05	POWCR01_090038800	LT594513	1414097	1414963	2	0.000100296	0.000100296	PF3D7_1137100	Pf3D7_11_v3	1461487	1463111	3	0.000270489	0.000270489			10.0296				0.000370785
PocGH01_09043600	PocGH01_09_v2	1383124	1384410	4	0.000766043	0.000766043	POWCR01_090038900	LT594513	1415699	1416985	2	0.00037236	0.00037236	PF3D7_1137200	Pf3D7_11_v3	1463149	1465573	7	0.000797759	0.000797759			0.486082				0.00193616
PocGH01_09043800	PocGH01_09_v2	1393868	1395874	3	7.09161e-05	7.09161e-05	POWCR01_090039100	LT594513	1426428	1428440	1	8.06353e-05	8.06353e-05	PF3D7_1137300	Pf3D7_11_v3	1465889	1469381	7	0.000436557	0.000436557			1.13705				0.000588108
PocGH01_09043900	PocGH01_09_v2	1398787	1400031	1	0.000374833	0.000374833	POWCR01_090039200	LT594513	1431601	1432845	2	0.000415963	0.000415963	PF3D7_1137400	Pf3D7_11_v3	1470103	1472480	2	0.000186633	0.000186633			1.10973				0.000977429
PocGH01_09044000	PocGH01_09_v2	1401555	1402252	0	0	1e-05	POWCR01_090039300	LT594513	1434472	1435170	1	6.22007e-05	6.22007e-05	PF3D7_1137500	Pf3D7_11_v3	1472839	1474438	2	0.000312945	0.000312945			6.22007				0.000375146
PocGH01_09044200	PocGH01_09_v2	1405372	1407603	4	0.000132111	0.000132111	POWCR01_090039500	LT594513	1438371	1440602	5	0.000188742	0.000188742	PF3D7_1137700	Pf3D7_11_v3	1477643	1479850	3	0.000139155	0.000139155			1.42866				0.000460008
PocGH01_09044300	PocGH01_09_v2	1408703	1409582	3	0.000464744	0.000464744	POWCR01_090039600	LT594513	1441797	1442706	1	0.000178372	0.000178372	PF3D7_1137800	Pf3D7_11_v3	1480900	1481526	2	0.000326693	0.000326693			0.383807				0.000969809
PocGH01_09044400	PocGH01_09_v2	1411603	1414089	13	0.000272259	0.000272259	POWCR01_090039700	LT594513	1444683	1447160	7	0.000154797	0.000154797	PF3D7_1137900	Pf3D7_11_v3	1483375	1485858	4	0.000302362	0.000302362			0.568565				0.000729418
PocGH01_09044600	PocGH01_09_v2	1425928	1426305	0	0	1e-05	POWCR01_090039900	LT594513	1459129	1459506	1	0.000224932	0.000224932	PF3D7_1138100	Pf3D7_11_v3	1496635	1498092	3	0.000210737	0.000210737			22.4932				0.000435669
PocGH01_09044700	PocGH01_09_v2	1427337	1428211	0	0	1e-05	POWCR01_090040000	LT594513	1460525	1461404	0	0	1e-05	PF3D7_1138200	Pf3D7_11_v3	1498115	1499068	5	0.00114514	0.00114514			1				0.00114514
PocGH01_09044900	PocGH01_09_v2	1430981	1442518	45	0.000380381	0.000380381	POWCR01_090040200	LT594513	1464396	1476065	16	0.000179163	0.000179163	PF3D7_1138400	Pf3D7_11_v3	1500670	1514612	12	0.000159969	0.000159969			0.471009				0.000719513
PocGH01_09045000	PocGH01_09_v2	1449050	1451614	11	0.000305905	0.000305905	POWCR01_090040300	LT594513	1482398	1484965	3	0.000191506	0.000191506	PF3D7_1138500	Pf3D7_11_v3	1517580	1521643	8	0.000308016	0.000308016			0.626031				0.000805427
PocGH01_09045300	PocGH01_09_v2	1464044	1470246	29	0.000350556	0.000350556	POWCR01_090040600	LT594513	1497619	1503879	8	0.000143978	0.000143978	PF3D7_1138800	Pf3D7_11_v3	1532674	1540545	7	0.000172027	0.000172027			0.410713				0.000666561
PocGH01_09045500	PocGH01_09_v2	1482304	1483630	6	0.000421232	0.000421232	POWCR01_090040800	LT594513	1516237	1517566	1	6.39279e-05	6.39279e-05	PF3D7_1139200	Pf3D7_11_v3	1553848	1555709	1	4.58443e-05	4.58443e-05			0.151764				0.000531004
PocGH01_09045900	PocGH01_09_v2	1512204	1513787	2	6.31313e-05	6.31313e-05	POWCR01_090041200	LT594513	1547468	1549054	1	0.00010228	0.00010228	PF3D7_1139700	Pf3D7_11_v3	1582539	1585322	2	7.35763e-05	7.35763e-05			1.62012				0.000238988
PocGH01_09046000	PocGH01_09_v2	1514910	1521092	7	0.000155513	0.000155513	POWCR01_090041300	LT594513	1550286	1556648	7	7.3948e-05	7.3948e-05	PF3D7_1139800	Pf3D7_11_v3	1585329	1592079	9	0.000176993	0.000176993			0.47551				0.000406454
PocGH01_09046100	PocGH01_09_v2	1522325	1523386	4	0.000188324	0.000188324	POWCR01_090041400	LT594513	1557824	1558878	1	0.000153857	0.000153857	PF3D7_1139900	Pf3D7_11_v3	1593266	1595319	2	0.00018283	0.00018283			0.81698				0.000525011
PocGH01_09046500	PocGH01_09_v2	1533542	1534675	5	0.000220459	0.000220459	POWCR01_090041700	LT594513	1568962	1570095	1	3.66394e-05	3.66394e-05	PF3D7_1140300	Pf3D7_11_v3	1604250	1607491	5	0.000157955	0.000157955			0.166196				0.000415053
PocGH01_09046600	PocGH01_09_v2	1536808	1537484	1	0.000484793	0.000484793	POWCR01_090041800	LT594513	1572271	1572964	2	0.000467778	0.000467778	PF3D7_1140400	Pf3D7_11_v3	1607519	1608723	1	8.49944e-05	8.49944e-05			0.964903				0.00103757
PocGH01_09046700	PocGH01_09_v2	1539172	1544561	14	0.000207649	0.000207649	POWCR01_090041900	LT594513	1574676	1580147	6	6.28584e-05	6.28584e-05	PF3D7_1140500	Pf3D7_11_v3	1610100	1615809	7	0.000183352	0.000183352			0.302715				0.000453859
PocGH01_09047400	PocGH01_09_v2	1598110	1598647	0	0	1e-05	POWCR01_090042600	LT594513	1634769	1635308	2	0.000887458	0.000887458	PF3D7_1141200	Pf3D7_11_v3	1657118	1658339	1	8.3812e-05	8.3812e-05			88.7458				0.00097127
PocGH01_09047600	PocGH01_09_v2	1604286	1605805	1	3.28947e-05	3.28947e-05	POWCR01_090042800	LT594513	1641838	1643347	2	0.000203474	0.000203474	PF3D7_1141400	Pf3D7_11_v3	1663373	1665749	5	0.000215436	0.000215436			6.18562				0.000451805
PocGH01_09047700	PocGH01_09_v2	1606184	1608729	11	0.000364668	0.000364668	POWCR01_090042900	LT594513	1643724	1645673	2	0.000126843	0.000126843	PF3D7_1141500	Pf3D7_11_v3	1665761	1668162	8	0.000416912	0.000416912			0.347831				0.000908423
PocGH01_09047800	PocGH01_09_v2	1609156	1609878	0	0	1e-05	POWCR01_090043000	LT594513	1646698	1647420	1	6.01359e-05	6.01359e-05	PF3D7_1141600	Pf3D7_11_v3	1668302	1669090	2	0.000259615	0.000259615			6.01359				0.000319751
PocGH01_09047900	PocGH01_09_v2	1611041	1612700	9	0.000298133	0.000298133	POWCR01_090043100	LT594513	1648662	1650310	4	0.000202729	0.000202729	PF3D7_1141700	Pf3D7_11_v3	1669907	1671894	2	7.79929e-05	7.79929e-05			0.679995				0.000578855
PocGH01_09048400	PocGH01_09_v2	1636478	1637666	0	0	1e-05	POWCR01_090043600	LT594513	1674314	1675543	3	0.000135127	0.000135127	PF3D7_1142200	Pf3D7_11_v3	1692791	1694345	0	0	1e-05			13.5127				0.000135127
PocGH01_09048700	PocGH01_09_v2	1649824	1650501	0	0	1e-05	POWCR01_090043900	LT594513	1688057	1688733	2	0.000128444	0.000128444	PF3D7_1142500	Pf3D7_11_v3	1705435	1706918	1	6.9015e-05	6.9015e-05			12.8444				0.000197459
PocGH01_09048800	PocGH01_09_v2	1652006	1652923	0	0	1e-05	POWCR01_090044000	LT594513	1690223	1691155	2	0.000218525	0.000218525	PF3D7_1142600	Pf3D7_11_v3	1707861	1709391	1	6.68963e-05	6.68963e-05			21.8525				0.000285421
PocGH01_09049000	PocGH01_09_v2	1657225	1658103	0	0	1e-05	POWCR01_090044200	LT594513	1696343	1697221	0	0	1e-05	PF3D7_1142800	Pf3D7_11_v3	1713070	1714304	1	8.29297e-05	8.29297e-05			1				8.29297e-05
PocGH01_09049400	PocGH01_09_v2	1675423	1676427	1	9.69511e-05	9.69511e-05	POWCR01_090044700	LT594513	1720920	1721924	0	0	1e-05	PF3D7_1143300	Pf3D7_11_v3	1731176	1734347	2	6.45764e-05	6.45764e-05			0.103145				0.000161527
PocGH01_09049500	PocGH01_09_v2	1678644	1680015	6	0.000322382	0.000322382	POWCR01_090044800	LT594513	1724401	1725814	2	8.26987e-05	8.26987e-05	PF3D7_1143400	Pf3D7_11_v3	1733903	1736776	0	0	1e-05			0.256524				0.000405081
PocGH01_09049600	PocGH01_09_v2	1680861	1684016	5	0.000203945	0.000203945	POWCR01_090044900	LT594513	1726644	1729812	5	0.00012104	0.00012104	PF3D7_1143500	Pf3D7_11_v3	1736787	1740230	3	0.000175125	0.000175125			0.593493				0.00050011
PocGH01_09049700	PocGH01_09_v2	1685349	1686200	1	0.000108355	0.000108355	POWCR01_090045000	LT594513	1731144	1731908	1	0.000303116	0.000303116	PF3D7_1143600	Pf3D7_11_v3	1740858	1742152	1	0.000149387	0.000149387			2.79743				0.000560858
PocGH01_09049800	PocGH01_09_v2	1686705	1690248	13	0.000374435	0.000374435	POWCR01_090045100	LT594513	1732508	1736081	9	0.000268187	0.000268187	PF3D7_1143700	Pf3D7_11_v3	1742517	1746755	7	0.000342288	0.000342288			0.716244				0.00098491
PocGH01_09050100	PocGH01_09_v2	1698224	1698677	1	0.000214617	0.000214617	POWCR01_090045400	LT594513	1744733	1745187	1	0.000951319	0.000951319	PF3D7_1144000	Pf3D7_11_v3	1754466	1756072	1	6.37325e-05	6.37325e-05			4.43264				0.00122967
PocGH01_09050200	PocGH01_09_v2	1699125	1699800	1	0.000144136	0.000144136	POWCR01_090045500	LT594513	1745643	1746318	1	0.000125775	0.000125775	PF3D7_1144100	Pf3D7_11_v3	1756482	1757258	0	0	1e-05			0.872613				0.000269911
PocGH01_09050600	PocGH01_09_v2	1712573	1713778	5	0.000200967	0.000200967	POWCR01_090045800	LT594513	1760343	1761440	0	0	1e-05	PF3D7_1144500	Pf3D7_11_v3	1767459	1769954	2	7.97896e-05	7.97896e-05			0.0497594				0.000280757
PocGH01_09050700	PocGH01_09_v2	1715657	1716631	2	0.000102564	0.000102564	POWCR01_090045900	LT594513	1763309	1764310	1	8.48544e-05	8.48544e-05	PF3D7_1144600	Pf3D7_11_v3	1770414	1772184	2	0.000115661	0.000115661			0.827331				0.000303079
PocGH01_09051000	PocGH01_09_v2	1723140	1724640	5	0.000613387	0.000613387	POWCR01_090046200	LT594513	1771026	1772557	2	5.67601e-05	5.67601e-05	PF3D7_1144900	Pf3D7_11_v3	1777078	1779609	3	0.000121349	0.000121349			0.0925355				0.000791496
PocGH01_09051500	PocGH01_09_v2	1748575	1751616	13	0.000394899	0.000394899	POWCR01_090046600	LT594513	1797294	1799936	6	0.000238766	0.000238766	PF3D7_1145400	Pf3D7_11_v3	1800111	1804509	1	6.20858e-05	6.20858e-05			0.604625				0.000695751
PocGH01_09051800	PocGH01_09_v2	1762239	1763504	9	0.000742294	0.000742294	POWCR01_090046900	LT594513	1810974	1812299	4	0.000301679	0.000301679	PF3D7_1145700	Pf3D7_11_v3	1812871	1814731	8	0.00102501	0.00102501			0.406414				0.00206898
PocGH01_09052300	PocGH01_09_v2	1776998	1777713	2	0.000483455	0.000483455	POWCR01_090047300	LT594513	1826057	1826819	1	0.000111434	0.000111434	PF3D7_1146200	Pf3D7_11_v3	1826113	1826839	0	0	1e-05			0.230495				0.000594889
PocGH01_09052500	PocGH01_09_v2	1782373	1783314	6	0.000358013	0.000358013	POWCR01_090047500	LT594513	1831375	1832316	0	0	1e-05	PF3D7_1146500	Pf3D7_11_v3	1830464	1831417	4	0.000524855	0.000524855			0.0279319				0.000882868
PocGH01_09052700	PocGH01_09_v2	1790572	1794119	7	0.000261643	0.000261643	POWCR01_090047700	LT594513	1839949	1843554	5	8.22589e-05	8.22589e-05	PF3D7_1146700	Pf3D7_11_v3	1839423	1842878	4	0.000144882	0.000144882			0.314394				0.000488784
PocGH01_09052900	PocGH01_09_v2	1806770	1808481	10	0.000318285	0.000318285	POWCR01_090047900	LT594513	1856116	1857806	0	0	1e-05	PF3D7_1146900	Pf3D7_11_v3	1855488	1857930	3	0.000265513	0.000265513			0.0314184				0.000583798
PocGH01_09053200	PocGH01_09_v2	1828218	1837259	19	0.000325698	0.000325698	POWCR01_090048300	LT594513	1878353	1887394	17	0.000277091	0.000277091	PF3D7_1147200	Pf3D7_11_v3	1872795	1881752	14	0.000246448	0.000246448			0.850761				0.000849237
PocGH01_09053300	PocGH01_09_v2	1839269	1843534	25	0.00032457	0.00032457	POWCR01_090048400	LT594513	1889349	1893629	1	0.000104946	0.000104946	PF3D7_1147300	Pf3D7_11_v3	1882167	1888573	11	0.000436933	0.000436933			0.323339				0.000866449
PocGH01_09053400	PocGH01_09_v2	1844503	1845030	1	9.4697e-05	9.4697e-05	POWCR01_090048500	LT594513	1894610	1895139	1	8.20345e-05	8.20345e-05	PF3D7_1147400	Pf3D7_11_v3	1888273	1889408	2	0.000260453	0.000260453			0.866284				0.000437184
PocGH01_09053500	PocGH01_09_v2	1845909	1849025	7	0.000127506	0.000127506	POWCR01_090048600	LT594513	1896059	1899196	3	0.000121312	0.000121312	PF3D7_1147500	Pf3D7_11_v3	1889494	1892695	7	0.000316303	0.000316303			0.951422				0.000565121
PocGH01_09053700	PocGH01_09_v2	1853520	1854226	0	0	1e-05	POWCR01_090048800	LT594513	1903722	1904434	0	0	1e-05	PF3D7_1147700	Pf3D7_11_v3	1896443	1898242	4	0.000253675	0.000253675			1				0.000253675
PocGH01_09053900	PocGH01_09_v2	1862859	1863515	2	0.000152207	0.000152207	POWCR01_090049000	LT594513	1914063	1914719	1	0.000129413	0.000129413	PF3D7_1147900	Pf3D7_11_v3	1906472	1908483	0	0	1e-05			0.850243				0.00028162
PocGH01_09054000	PocGH01_09_v2	1865283	1869611	6	0.000182731	0.000182731	POWCR01_090049100	LT594513	1916479	1920879	1	9.87918e-06	9.87918e-06	PF3D7_1148000	Pf3D7_11_v3	1908678	1914041	11	0.000286404	0.000286404			0.0540641				0.000479014
PocGH01_13011800	PocGH01_13_v2	77411	78301	0	0	1e-05	POWCR01_130008400	LT594517	192942	193832	1	0.000417487	0.000417487	PF3D7_1201600	Pf3D7_12_v3	101030	102674	5	0.000560343	0.000560343			41.7487				0.00097783
PocGH01_13011900	PocGH01_13_v2	79890	80621	10	0.000747863	0.000747863	POWCR01_130008500	LT594517	195420	196151	7	0.00203796	0.00203796	PF3D7_1201700	Pf3D7_12_v3	103318	104985	2	0.00022514	0.00022514			2.72504				0.00301096
PocGH01_13012000	PocGH01_13_v2	82433	83152	8	0.000742521	0.000742521	POWCR01_130008600	LT594517	197962	198666	3	0.00184192	0.00184192	PF3D7_1201800	Pf3D7_12_v3	105056	106773	5	0.000298074	0.000298074			2.48063				0.00288251
PocGH01_13012100	PocGH01_13_v2	84511	85595	2	0.000179605	0.000179605	POWCR01_130008700	LT594517	200045	201116	2	0.000520045	0.000520045	PF3D7_1201900	Pf3D7_12_v3	107092	108990	4	0.000215731	0.000215731			2.89549				0.000915381
PocGH01_13012200	PocGH01_13_v2	86461	90457	14	0.000327505	0.000327505	POWCR01_130008800	LT594517	202118	206119	15	0.000862649	0.000862649	PF3D7_1202000	Pf3D7_12_v3	109107	113173	1	2.51827e-05	2.51827e-05			2.634				0.00121534
PocGH01_13012300	PocGH01_13_v2	91554	93898	7	0.000340619	0.000340619	POWCR01_130008900	LT594517	207188	209533	8	0.000289937	0.000289937	PF3D7_1202100	Pf3D7_12_v3	113340	116410	3	0.000213533	0.000213533			0.851206				0.000844089
PocGH01_13012400	PocGH01_13_v2	94686	95657	0	0	1e-05	POWCR01_130009000	LT594517	210316	211287	3	0.000219678	0.000219678	PF3D7_1202200	Pf3D7_12_v3	116013	118202	1	0.00012471	0.00012471			21.9678				0.000344388
PocGH01_13012600	PocGH01_13_v2	121591	123303	3	0.000170641	0.000170641	POWCR01_130009200	LT594517	237237	238912	4	0.000199463	0.000199463	PF3D7_1202400	Pf3D7_12_v3	141230	143553	3	0.000132209	0.000132209			1.1689				0.000502313
PocGH01_13012900	PocGH01_13_v2	141567	143554	3	0.000123175	0.000123175	POWCR01_130009500	LT594517	257024	259049	2	0.000120182	0.000120182	PF3D7_1202700	Pf3D7_12_v3	156172	160367	5	0.000203404	0.000203404			0.975701				0.000446761
PocGH01_13013200	PocGH01_13_v2	153198	156614	29	0.000551932	0.000551932	POWCR01_130009800	LT594517	268971	272441	4	5.01046e-05	5.01046e-05	PF3D7_1203000	Pf3D7_12_v3	167665	171905	4	9.65982e-05	9.65982e-05			0.0907804				0.000698635
PocGH01_13013300	PocGH01_13_v2	157060	157767	7	0.00062835	0.00062835	POWCR01_130009900	LT594517	272892	273598	4	0.000683381	0.000683381	PF3D7_1203100	Pf3D7_12_v3	171338	172574	1	8.27956e-05	8.27956e-05			1.08758				0.00139453
PocGH01_13013700	PocGH01_13_v2	167124	168737	1	2.93921e-05	2.93921e-05	POWCR01_130010300	LT594517	282997	284727	4	0.000213777	0.000213777	PF3D7_1203500	Pf3D7_12_v3	182030	184141	1	4.84935e-05	4.84935e-05			7.27328				0.000291663
PocGH01_13013900	PocGH01_13_v2	172234	174063	2	8.05661e-05	8.05661e-05	POWCR01_130010500	LT594517	288221	290050	7	0.000325757	0.000325757	PF3D7_1203700	Pf3D7_12_v3	185860	188842	1	3.4334e-05	3.4334e-05			4.04335				0.000440657
PocGH01_13014000	PocGH01_13_v2	182786	184268	5	0.00032678	0.00032678	POWCR01_130010800	LT594517	301347	302609	2	9.8697e-05	9.8697e-05	PF3D7_1204000	Pf3D7_12_v3	197509	198830	4	0.000309889	0.000309889			0.302029				0.000735366
PocGH01_13014200	PocGH01_13_v2	188073	190016	6	0.00069972	0.00069972	POWCR01_130011000	LT594517	306864	308702	4	0.000224875	0.000224875	PF3D7_1204200	Pf3D7_12_v3	202895	204937	2	0.000100263	0.000100263			0.321379				0.00102486
PocGH01_13014700	PocGH01_13_v2	202818	203769	2	0.000592545	0.000592545	POWCR01_130011400	LT594517	322044	322562	1	8.00632e-05	8.00632e-05	PF3D7_1204700	Pf3D7_12_v3	214215	216474	5	0.000266871	0.000266871			0.135118				0.000939479
PocGH01_13015100	PocGH01_13_v2	215210	216823	0	0	1e-05	POWCR01_130011700	LT594517	334994	336774	0	0	1e-05	PF3D7_1205200	Pf3D7_12_v3	225821	227226	4	0.000485625	0.000485625			1				0.000485625
PocGH01_13015200	PocGH01_13_v2	221524	222519	2	0.00031285	0.00031285	POWCR01_130011800	LT594517	341493	342683	0	0	1e-05	PF3D7_1205300	Pf3D7_12_v3	230037	231763	4	0.000342646	0.000342646			0.0319642				0.000655496
PocGH01_13015300	PocGH01_13_v2	223747	226527	4	0.000182096	0.000182096	POWCR01_130011900	LT594517	343947	346484	4	0.000117632	0.000117632	PF3D7_1205400	Pf3D7_12_v3	232330	236562	13	0.000505747	0.000505747			0.645989				0.000805475
PocGH01_13015400	PocGH01_13_v2	232712	238963	30	0.00042962	0.00042962	POWCR01_130012000	LT594517	355039	361296	9	0.000109781	0.000109781	PF3D7_1205500	Pf3D7_12_v3	241557	248411	5	7.47033e-05	7.47033e-05			0.25553				0.000614104
PocGH01_13015600	PocGH01_13_v2	245878	246876	3	0.000467134	0.000467134	POWCR01_130012200	LT594517	367692	368690	3	0.000202203	0.000202203	PF3D7_1205700	Pf3D7_12_v3	252516	254143	1	6.29104e-05	6.29104e-05			0.432859				0.000732247
PocGH01_13015800	PocGH01_13_v2	261076	264429	16	0.000412825	0.000412825	POWCR01_130012400	LT594517	382986	386321	1	1.30331e-05	1.30331e-05	PF3D7_1205900	Pf3D7_12_v3	264233	267884	5	0.00016515	0.00016515			0.0315705				0.000591008
PocGH01_13016000	PocGH01_13_v2	269552	272337	8	0.000475855	0.000475855	POWCR01_130012600	LT594517	391206	394040	7	0.000444464	0.000444464	PF3D7_1206100	Pf3D7_12_v3	272320	275022	3	0.000147352	0.000147352			0.934032				0.00106767
PocGH01_13016100	PocGH01_13_v2	273879	277596	12	0.000172765	0.000172765	POWCR01_130012700	LT594517	395559	399311	8	0.000113792	0.000113792	PF3D7_1206200	Pf3D7_12_v3	275056	280447	5	0.000111856	0.000111856			0.658652				0.000398413
PocGH01_13016400	PocGH01_13_v2	290757	292922	3	0.000113053	0.000113053	POWCR01_130013000	LT594517	413495	415651	4	0.000155886	0.000155886	PF3D7_1206500	Pf3D7_12_v3	292233	294941	2	0.000109219	0.000109219			1.37888				0.000378158
PocGH01_13016600	PocGH01_13_v2	302278	303798	3	0.000182101	0.000182101	POWCR01_130013200	LT594517	424364	425887	2	0.00011158	0.00011158	PF3D7_1206700	Pf3D7_12_v3	300662	306899	10	0.000235331	0.000235331			0.612737				0.000529012
PocGH01_13016700	PocGH01_13_v2	311100	313178	6	0.000265239	0.000265239	POWCR01_130013300	LT594517	433365	435443	1	2.09131e-05	2.09131e-05	PF3D7_1206800	Pf3D7_12_v3	308165	310829	5	0.000303177	0.000303177			0.0788462				0.000589329
PocGH01_13016800	PocGH01_13_v2	313965	316854	12	0.000250695	0.000250695	POWCR01_130013400	LT594517	436288	439228	7	0.000201713	0.000201713	PF3D7_1206900	Pf3D7_12_v3	310831	313357	2	0.000117085	0.000117085			0.804615				0.000569493
PocGH01_13017200	PocGH01_13_v2	351701	352896	8	0.000737674	0.000737674	POWCR01_130013800	LT594517	474471	475531	1	0.000218552	0.000218552	PF3D7_1207300	Pf3D7_12_v3	343326	344361	1	9.88593e-05	9.88593e-05			0.296272				0.00105509
PocGH01_13017400	PocGH01_13_v2	357138	358075	12	0.000833743	0.000833743	POWCR01_130014000	LT594517	479810	480524	4	0.000301341	0.000301341	PF3D7_1207500	Pf3D7_12_v3	347896	349423	1	6.70276e-05	6.70276e-05			0.361432				0.00120211
PocGH01_13017500	PocGH01_13_v2	358442	360055	6	0.000185874	0.000185874	POWCR01_130014100	LT594517	481350	482963	3	0.000198774	0.000198774	PF3D7_1207600	Pf3D7_12_v3	348927	351790	4	0.000202643	0.000202643			1.0694				0.000587291
PocGH01_13017600	PocGH01_13_v2	360937	363413	3	6.05571e-05	6.05571e-05	POWCR01_130014200	LT594517	483931	486405	7	0.000290441	0.000290441	PF3D7_1207700	Pf3D7_12_v3	351850	354006	2	9.49636e-05	9.49636e-05			4.79615				0.000445962
PocGH01_13017900	PocGH01_13_v2	369369	370084	1	0.000558736	0.000558736	POWCR01_130014500	LT594517	492213	492941	5	0.00034214	0.00034214	PF3D7_1208000	Pf3D7_12_v3	359995	360499	0	0	1e-05			0.612346				0.000900876
PocGH01_13018500	PocGH01_13_v2	412116	412343	0	0	1e-05	POWCR01_130015100	LT594517	535395	535622	1	0.000372913	0.000372913	PF3D7_1208600	Pf3D7_12_v3	401950	402905	3	0.000269318	0.000269318			37.2913				0.000642231
PocGH01_13018600	PocGH01_13_v2	413356	414837	11	0.000461954	0.000461954	POWCR01_130015200	LT594517	536654	538133	2	5.87544e-05	5.87544e-05	PF3D7_1208700	Pf3D7_12_v3	403291	404918	1	6.29104e-05	6.29104e-05			0.127187				0.000583619
PocGH01_13018900	PocGH01_13_v2	433711	434360	1	7.69231e-05	7.69231e-05	POWCR01_130015500	LT594517	557540	558254	0	0	1e-05	PF3D7_1209000	Pf3D7_12_v3	420876	422288	3	0.000217448	0.000217448			0.13				0.000294371
PocGH01_13019400	PocGH01_13_v2	452802	455984	28	0.000494661	0.000494661	POWCR01_130015900	LT594517	578170	581384	9	0.000238328	0.000238328	PF3D7_1209500	Pf3D7_12_v3	439389	443398	7	0.000306488	0.000306488			0.481801				0.00103948
PocGH01_13019500	PocGH01_13_v2	456810	458201	8	0.000321434	0.000321434	POWCR01_130016000	LT594517	582212	583603	2	0.000122161	0.000122161	PF3D7_1209600	Pf3D7_12_v3	443680	445148	1	6.97197e-05	6.97197e-05			0.38005				0.000513315
PocGH01_13019600	PocGH01_13_v2	459417	461371	18	0.000502455	0.000502455	POWCR01_130016100	LT594517	584751	586712	6	0.000257058	0.000257058	PF3D7_1209700	Pf3D7_12_v3	445596	448072	2	8.26954e-05	8.26954e-05			0.511604				0.000842208
PocGH01_13019700	PocGH01_13_v2	461416	461976	2	0.000169171	0.000169171	POWCR01_130016200	LT594517	586757	587317	1	0.00057351	0.00057351	PF3D7_1209800	Pf3D7_12_v3	446709	448061	2	0.000151394	0.000151394			3.39012				0.000894075
PocGH01_13020100	PocGH01_13_v2	483696	484712	6	0.00033914	0.00033914	POWCR01_130016600	LT594517	609749	610765	2	0.000126354	0.000126354	PF3D7_1210100	Pf3D7_12_v3	454764	457276	4	0.000199248	0.000199248			0.372572				0.000664742
PocGH01_13020300	PocGH01_13_v2	495129	495764	3	0.000310434	0.000310434	POWCR01_130016800	LT594517	621159	621794	0	0	1e-05	PF3D7_1210300	Pf3D7_12_v3	465011	466098	3	0.000282403	0.000282403			0.032213				0.000592837
PocGH01_13020500	PocGH01_13_v2	500325	503579	29	0.000583376	0.000583376	POWCR01_130017000	LT594517	626369	629620	5	0.000276017	0.000276017	PF3D7_1210400	Pf3D7_12_v3	466191	469771	7	0.000225626	0.000225626			0.473137				0.00108502
PocGH01_13020600	PocGH01_13_v2	504771	506093	4	0.000219038	0.000219038	POWCR01_130017100	LT594517	630852	632180	1	3.1263e-05	3.1263e-05	PF3D7_1210500	Pf3D7_12_v3	470028	471828	2	0.000278018	0.000278018			0.142729				0.000528319
PocGH01_13020900	PocGH01_13_v2	519826	522406	11	0.000297098	0.000297098	POWCR01_130017400	LT594517	646623	649203	5	0.000287497	0.000287497	PF3D7_1210900	Pf3D7_12_v3	480479	483033	2	8.01708e-05	8.01708e-05			0.967684				0.000664766
PocGH01_13021500	PocGH01_13_v2	548915	550069	1	4.329e-05	4.329e-05	POWCR01_130018100	LT594517	675840	676991	1	6.71059e-05	6.71059e-05	PF3D7_1211500	Pf3D7_12_v3	507320	509574	3	0.000227722	0.000227722			1.55015				0.000338118
PocGH01_13021700	PocGH01_13_v2	564375	567416	12	0.00024402	0.00024402	POWCR01_130018300	LT594517	691482	694563	3	6.92818e-05	6.92818e-05	PF3D7_1211700	Pf3D7_12_v3	520520	524930	2	4.64376e-05	4.64376e-05			0.283919				0.000359739
PocGH01_13022000	PocGH01_13_v2	579937	580867	1	0.000280922	0.000280922	POWCR01_130018600	LT594517	707040	708036	4	0.000316029	0.000316029	PF3D7_1212000	Pf3D7_12_v3	534549	536310	1	5.81261e-05	5.81261e-05			1.12497				0.000655077
PocGH01_13022100	PocGH01_13_v2	582148	583800	9	0.000415717	0.000415717	POWCR01_130018700	LT594517	709572	711221	3	0.000360727	0.000360727	PF3D7_1212100	Pf3D7_12_v3	536652	538932	3	0.000309315	0.000309315			0.867723				0.00108576
PocGH01_14038400	PocGH01_14_v2	1205752	1207992	4	0.000260312	0.000260312	POWCR01_140032700	LT594518	1209139	1211382	6	0.000255754	0.000255754	PF3D7_1212200	Pf3D7_12_v3	539788	543197	2	6.00693e-05	6.00693e-05			0.98249				0.000576135
PocGH01_14038500	PocGH01_14_v2	1208878	1214144	8	0.000187184	0.000187184	POWCR01_140032800	LT594518	1212283	1217453	5	8.91258e-05	8.91258e-05	PF3D7_1212300	Pf3D7_12_v3	543385	549255	4	8.52855e-05	8.52855e-05			0.47614				0.000361595
PocGH01_14038600	PocGH01_14_v2	1215515	1216450	5	0.000365752	0.000365752	POWCR01_140032900	LT594518	1218863	1219948	0	0	1e-05	PF3D7_1212400	Pf3D7_12_v3	549734	551279	3	0.000464651	0.000464651			0.0273409				0.000830403
PocGH01_14038700	PocGH01_14_v2	1217564	1219315	3	0.000271485	0.000271485	POWCR01_140033000	LT594518	1221108	1222859	0	0	1e-05	PF3D7_1212500	Pf3D7_12_v3	551620	554600	2	0.000156515	0.000156515			0.0368344				0.000428
PocGH01_14038800	PocGH01_14_v2	1222308	1223461	5	0.000207818	0.000207818	POWCR01_140033100	LT594518	1225718	1226887	5	0.000292332	0.000292332	PF3D7_1212600	Pf3D7_12_v3	555503	556924	2	0.000384128	0.000384128			1.40667				0.000884278
PocGH01_14039300	PocGH01_14_v2	1248342	1249208	0	0	1e-05	POWCR01_140033600	LT594518	1251778	1252632	0	0	1e-05	PF3D7_1213200	Pf3D7_12_v3	577198	578445	3	0.000547106	0.000547106			1				0.000547106
PocGH01_14039400	PocGH01_14_v2	1249656	1250155	0	0	1e-05	POWCR01_140033700	LT594518	1253295	1253794	1	0.000170048	0.000170048	PF3D7_1213300	Pf3D7_12_v3	578470	578917	1	0.000228612	0.000228612			17.0048				0.00039866
PocGH01_14039500	PocGH01_14_v2	1251133	1252866	37	0.0010669	0.0010669	POWCR01_140033800	LT594518	1254882	1256615	0	0	1e-05	PF3D7_1213400	Pf3D7_12_v3	579595	581325	1	5.91671e-05	5.91671e-05			0.00937295				0.00112607
PocGH01_14039700	PocGH01_14_v2	1259493	1259774	0	0	1e-05	POWCR01_140034000	LT594518	1263529	1263810	0	0	1e-05	PF3D7_1213600	Pf3D7_12_v3	586314	587973	0	0	1e-05			1				0
PocGH01_14039800	PocGH01_14_v2	1261116	1261898	0	0	1e-05	POWCR01_140034100	LT594518	1265178	1265934	4	0.000908749	0.000908749	PF3D7_1213700	Pf3D7_12_v3	587716	589185	0	0	1e-05			90.8749				0.000908749
PocGH01_14040100	PocGH01_14_v2	1272645	1273413	0	0	1e-05	POWCR01_140034400	LT594518	1276295	1277062	7	0.000985054	0.000985054	PF3D7_1214000	Pf3D7_12_v3	598933	602185	3	9.44527e-05	9.44527e-05			98.5054				0.00107951
PocGH01_14040200	PocGH01_14_v2	1274481	1278599	12	0.000239371	0.000239371	POWCR01_140034500	LT594518	1278353	1282560	8	0.00018393	0.00018393	PF3D7_1214100	Pf3D7_12_v3	602281	607441	4	7.93786e-05	7.93786e-05			0.768389				0.00050268
PocGH01_14040400	PocGH01_14_v2	1280687	1282530	9	0.000451221	0.000451221	POWCR01_140034700	LT594518	1284651	1286504	3	0.000115171	0.000115171	PF3D7_1214300	Pf3D7_12_v3	608122	610094	2	0.00010382	0.00010382			0.255243				0.000670212
PocGH01_14040700	PocGH01_14_v2	1286718	1287782	4	0.000304671	0.000304671	POWCR01_140034900	LT594518	1290876	1291991	3	0.000191332	0.000191332	PF3D7_1214600	Pf3D7_12_v3	613217	614983	2	0.00011271	0.00011271			0.627995				0.000608713
PocGH01_14040800	PocGH01_14_v2	1288991	1289455	0	0	1e-05	POWCR01_140035000	LT594518	1293112	1293576	0	0	1e-05	PF3D7_1214700	Pf3D7_12_v3	614967	616351	3	0.000185897	0.000185897			1				0.000185897
PocGH01_14041000	PocGH01_14_v2	1293045	1294340	2	0.00018103	0.00018103	POWCR01_140035200	LT594518	1297185	1298510	3	0.000129699	0.000129699	PF3D7_1214900	Pf3D7_12_v3	618456	620194	3	0.000176685	0.000176685			0.71645				0.000487414
PocGH01_14041200	PocGH01_14_v2	1297569	1300121	4	0.000134081	0.000134081	POWCR01_140035400	LT594518	1301909	1304461	2	0.000199822	0.000199822	PF3D7_1215100	Pf3D7_12_v3	622520	626579	5	0.00024105	0.00024105			1.49031				0.000574953
PocGH01_14041300	PocGH01_14_v2	1301442	1302299	0	0	1e-05	POWCR01_140035500	LT594518	1305966	1306823	0	0	1e-05	PF3D7_1215200	Pf3D7_12_v3	626798	628578	2	0.000166128	0.000166128			1				0.000166128
PocGH01_14041600	PocGH01_14_v2	1308188	1309074	6	0.000552135	0.000552135	POWCR01_140035800	LT594518	1313474	1314348	0	0	1e-05	PF3D7_1215500	Pf3D7_12_v3	633892	634545	2	0.000452408	0.000452408			0.0181115				0.00100454
PocGH01_14041700	PocGH01_14_v2	1309823	1310305	0	0	1e-05	POWCR01_140035900	LT594518	1315090	1315572	0	0	1e-05	PF3D7_1215600	Pf3D7_12_v3	635035	635495	0	0	1e-05			1				0
PocGH01_14041900	PocGH01_14_v2	1315525	1316679	4	0.000321928	0.000321928	POWCR01_140036100	LT594518	1320926	1322080	6	0.000224205	0.000224205	PF3D7_1215800	Pf3D7_12_v3	639395	640495	3	0.000361756	0.000361756			0.696445				0.000907889
PocGH01_14042000	PocGH01_14_v2	1318653	1320437	12	0.000438124	0.000438124	POWCR01_140036300	LT594518	1324064	1325848	6	0.000167263	0.000167263	PF3D7_1215900	Pf3D7_12_v3	641233	643840	6	0.000388344	0.000388344			0.381771				0.000993731
PocGH01_14042200	PocGH01_14_v2	1325231	1325950	0	0	1e-05	POWCR01_140036500	LT594518	1330178	1330897	0	0	1e-05	PF3D7_1216100	Pf3D7_12_v3	646979	647860	1	0.00011612	0.00011612			1				0.00011612
PocGH01_14042400	PocGH01_14_v2	1329867	1330280	2	0.000542059	0.000542059	POWCR01_140036700	LT594518	1334857	1335270	0	0	1e-05	PF3D7_1216300	Pf3D7_12_v3	651074	652591	0	0	1e-05			0.0184482				0.000542059
PocGH01_14042600	PocGH01_14_v2	1336605	1337330	1	0.000134209	0.000134209	POWCR01_140036900	LT594518	1341631	1342380	0	0	1e-05	PF3D7_1216500	Pf3D7_12_v3	656653	658519	3	0.000256	0.000256			0.0745107				0.000390209
PocGH01_14042700	PocGH01_14_v2	1338845	1339390	3	0.000784258	0.000784258	POWCR01_140037000	LT594518	1343943	1344488	1	0.000283175	0.000283175	PF3D7_1216600	Pf3D7_12_v3	659738	660286	15	0.00615888	0.00615888			0.361074				0.00722631
PocGH01_14042800	PocGH01_14_v2	1342043	1345372	5	0.00019712	0.00019712	POWCR01_140037100	LT594518	1347091	1350405	4	0.000179247	0.000179247	PF3D7_1216700	Pf3D7_12_v3	663061	666282	3	0.00024017	0.00024017			0.909329				0.000616537
PocGH01_14043100	PocGH01_14_v2	1355282	1355698	3	0.000473467	0.000473467	POWCR01_140037500	LT594518	1360672	1361088	0	0	1e-05	PF3D7_1217000	Pf3D7_12_v3	674321	675112	1	0.000129316	0.000129316			0.0211208				0.000602783
PocGH01_14043400	PocGH01_14_v2	1364251	1366827	8	0.000386088	0.000386088	POWCR01_140037800	LT594518	1369651	1372227	5	0.00010048	0.00010048	PF3D7_1217300	Pf3D7_12_v3	682326	686101	6	0.000361646	0.000361646			0.260252				0.000848214
PocGH01_14043500	PocGH01_14_v2	1367284	1369881	12	0.000303006	0.000303006	POWCR01_140037900	LT594518	1372698	1375298	5	0.000280838	0.000280838	PF3D7_1217400	Pf3D7_12_v3	685730	689481	7	0.000259328	0.000259328			0.92684				0.000843172
PocGH01_14043700	PocGH01_14_v2	1377659	1378663	2	9.44183e-05	9.44183e-05	POWCR01_140038100	LT594518	1382922	1383929	1	8.43494e-05	8.43494e-05	PF3D7_1217600	Pf3D7_12_v3	695559	696455	2	0.000329849	0.000329849			0.893359				0.000508617
PocGH01_14043900	PocGH01_14_v2	1381279	1381524	0	0	1e-05	POWCR01_140038300	LT594518	1386564	1386809	0	0	1e-05	PF3D7_1217800	Pf3D7_12_v3	698771	699388	0	0	1e-05			1				0
PocGH01_14044000	PocGH01_14_v2	1383267	1385116	8	0.000206591	0.000206591	POWCR01_140038400	LT594518	1388622	1390472	2	6.94232e-05	6.94232e-05	PF3D7_1217900	Pf3D7_12_v3	700202	702357	6	0.000781833	0.000781833			0.336042				0.00105785
PocGH01_14044400	PocGH01_14_v2	1393529	1400556	13	0.000139008	0.000139008	POWCR01_140038700	LT594518	1398967	1406171	13	0.000228652	0.000228652	PF3D7_1218200	Pf3D7_12_v3	708394	715718	24	0.000510537	0.000510537			1.64488				0.000878197
PocGH01_14045100	PocGH01_14_v2	1427983	1430274	12	0.000562156	0.000562156	POWCR01_140039400	LT594518	1434502	1436883	11	0.000450772	0.000450772	PF3D7_1218900	Pf3D7_12_v3	740675	743452	4	0.000213013	0.000213013			0.801863				0.00122594
PocGH01_14045300	PocGH01_14_v2	1447305	1453214	30	0.000388124	0.000388124	POWCR01_140039600	LT594518	1453782	1459685	5	5.08948e-05	5.08948e-05	PF3D7_1219100	Pf3D7_12_v3	757218	764201	14	0.000408371	0.000408371			0.13113				0.00084739
PocGH01_14045400	PocGH01_14_v2	1453854	1458594	7	0.000113307	0.000113307	POWCR01_140039700	LT594518	1460357	1465135	7	9.84581e-05	9.84581e-05	PF3D7_1219600	Pf3D7_12_v3	785247	791068	9	0.000523838	0.000523838			0.86895				0.000735603
PocGH01_14045500	PocGH01_14_v2	1460882	1461454	1	0.000170045	0.000170045	POWCR01_140039800	LT594518	1467535	1468107	2	0.000224263	0.000224263	PF3D7_1219700	Pf3D7_12_v3	792877	793449	2	0.000516361	0.000516361			1.31885				0.000910669
PocGH01_14045600	PocGH01_14_v2	1463280	1463441	4	0.00152738	0.00152738	POWCR01_140039900	LT594518	1470052	1470213	0	0	1e-05	PF3D7_1219800	Pf3D7_12_v3	795157	795318	0	0	1e-05			0.00654716				0.00152738
PocGH01_14045700	PocGH01_14_v2	1465353	1466036	0	0	1e-05	POWCR01_140040000	LT594518	1472117	1472800	4	0.000254259	0.000254259	PF3D7_1219900	Pf3D7_12_v3	796233	797465	0	0	1e-05			25.4259				0.000254259
PocGH01_14045800	PocGH01_14_v2	1467338	1468840	0	0	1e-05	POWCR01_140040100	LT594518	1474120	1475622	2	8.16496e-05	8.16496e-05	PF3D7_1220000	Pf3D7_12_v3	798304	799611	0	0	1e-05			8.16496				8.16496e-05
PocGH01_14046300	PocGH01_14_v2	1492541	1493572	7	0.000380179	0.000380179	POWCR01_140040500	LT594518	1498248	1499278	1	4.2171e-05	4.2171e-05	PF3D7_1220500	Pf3D7_12_v3	818360	819893	1	6.67655e-05	6.67655e-05			0.110924				0.000489115
PocGH01_14046400	PocGH01_14_v2	1494569	1496460	5	0.000180924	0.000180924	POWCR01_140040600	LT594518	1500363	1502265	3	0.000132012	0.000132012	PF3D7_1220600	Pf3D7_12_v3	820586	822198	0	0	1e-05			0.729654				0.000312936
PocGH01_14046800	PocGH01_14_v2	1518604	1520967	15	0.000589086	0.000589086	POWCR01_140041000	LT594518	1528152	1530531	3	5.48045e-05	5.48045e-05	PF3D7_1221100	Pf3D7_12_v3	846961	849446	1	4.1198e-05	4.1198e-05			0.0930331				0.000685088
PocGH01_14046900	PocGH01_14_v2	1521805	1522728	7	0.000421936	0.000421936	POWCR01_140041100	LT594518	1531417	1532342	1	9.18187e-05	9.18187e-05	PF3D7_1221200	Pf3D7_12_v3	849634	850735	0	0	1e-05			0.217613				0.000513755
PocGH01_14047100	PocGH01_14_v2	1530313	1531926	1	6.03692e-05	6.03692e-05	POWCR01_140041300	LT594518	1540325	1541968	2	5.28933e-05	5.28933e-05	PF3D7_1221400	Pf3D7_12_v3	856817	859199	6	0.000725862	0.000725862			0.876164				0.000839124
PocGH01_14047200	PocGH01_14_v2	1534406	1536857	6	0.000180386	0.000180386	POWCR01_140041400	LT594518	1544329	1546779	9	0.000378826	0.000378826	PF3D7_1221500	Pf3D7_12_v3	859958	863117	5	0.000190864	0.000190864			2.10009				0.000750076
PocGH01_14047300	PocGH01_14_v2	1537761	1539092	0	0	1e-05	POWCR01_140041500	LT594518	1547750	1549153	0	0	1e-05	PF3D7_1221600	Pf3D7_12_v3	863593	865537	3	0.000245733	0.000245733			1				0.000245733
PocGH01_14047400	PocGH01_14_v2	1540111	1542620	6	0.000176218	0.000176218	POWCR01_140041600	LT594518	1550159	1552661	1	1.73705e-05	1.73705e-05	PF3D7_1221700	Pf3D7_12_v3	865726	868762	2	9.74234e-05	9.74234e-05			0.0985739				0.000291012
PocGH01_14047500	PocGH01_14_v2	1543140	1545200	12	0.000291121	0.000291121	POWCR01_140041700	LT594518	1553202	1555379	1	3.90377e-05	3.90377e-05	PF3D7_1221800	Pf3D7_12_v3	868784	872311	3	0.000138699	0.000138699			0.134094				0.000468858
PocGH01_14047800	PocGH01_14_v2	1553685	1555211	3	9.82318e-05	9.82318e-05	POWCR01_140042000	LT594518	1564025	1565551	0	0	1e-05	PF3D7_1222100	Pf3D7_12_v3	879217	881186	2	0.00015019	0.00015019			0.1018				0.000248422
PocGH01_14048400	PocGH01_14_v2	1609749	1610327	0	0	1e-05	POWCR01_140042600	LT594518	1623120	1623698	0	0	1e-05	PF3D7_1222700	Pf3D7_12_v3	918280	920560	1	0.000149669	0.000149669			1				0.000149669
PocGH01_14048500	PocGH01_14_v2	1611850	1613462	4	0.00018281	0.00018281	POWCR01_140042700	LT594518	1625236	1626948	1	4.73809e-05	4.73809e-05	PF3D7_1222800	Pf3D7_12_v3	919948	922798	3	0.000311338	0.000311338			0.259181				0.000541529
PocGH01_14048600	PocGH01_14_v2	1614600	1616406	6	0.000217104	0.000217104	POWCR01_140042800	LT594518	1628229	1629551	1	6.42662e-05	6.42662e-05	PF3D7_1222900	Pf3D7_12_v3	923314	925896	1	0.00013217	0.00013217			0.296016				0.00041354
PocGH01_14048700	PocGH01_14_v2	1616561	1617738	1	4.24448e-05	4.24448e-05	POWCR01_140042900	LT594518	1630087	1631280	3	0.000178833	0.000178833	PF3D7_1223000	Pf3D7_12_v3	925090	926708	1	0.000210867	0.000210867			4.21331				0.000432145
PocGH01_14048900	PocGH01_14_v2	1625164	1626531	2	0.00014245	0.00014245	POWCR01_140043100	LT594518	1638718	1640085	1	6.21522e-05	6.21522e-05	PF3D7_1223200	Pf3D7_12_v3	932071	934404	4	0.000253535	0.000253535			0.436309				0.000458137
PocGH01_14049000	PocGH01_14_v2	1627733	1631605	12	0.000234033	0.000234033	POWCR01_140043200	LT594518	1641312	1645142	3	5.52333e-05	5.52333e-05	PF3D7_1223300	Pf3D7_12_v3	934432	938673	5	0.000160959	0.000160959			0.236006				0.000450225
PocGH01_14049400	PocGH01_14_v2	1662605	1663634	2	0.000501618	0.000501618	POWCR01_140043600	LT594518	1677012	1678098	3	0.000229324	0.000229324	PF3D7_1223700	Pf3D7_12_v3	968562	970710	2	9.53171e-05	9.53171e-05			0.457169				0.000826259
PocGH01_14049500	PocGH01_14_v2	1665273	1666220	2	0.000155523	0.000155523	POWCR01_140043700	LT594518	1680082	1681029	1	8.15489e-05	8.15489e-05	PF3D7_1223800	Pf3D7_12_v3	971186	972341	2	0.000177194	0.000177194			0.524353				0.000414266
PocGH01_14049900	PocGH01_14_v2	1674998	1678180	6	0.000136551	0.000136551	POWCR01_140044100	LT594518	1690189	1692998	3	7.32418e-05	7.32418e-05	PF3D7_1224200	Pf3D7_12_v3	981063	984811	3	0.000160877	0.000160877			0.53637				0.00037067
PocGH01_14050100	PocGH01_14_v2	1688528	1690416	10	0.000524735	0.000524735	POWCR01_140044300	LT594518	1704346	1706227	12	0.000321377	0.000321377	PF3D7_1224400	Pf3D7_12_v3	993227	996884	5	0.000230209	0.000230209			0.612456				0.00107632
PocGH01_14050200	PocGH01_14_v2	1692376	1693469	9	0.000708995	0.000708995	POWCR01_140044400	LT594518	1708616	1709715	1	0.000239789	0.000239789	PF3D7_1224500	Pf3D7_12_v3	997441	1000427	3	0.000201918	0.000201918			0.33821				0.0011507
PocGH01_14050600	PocGH01_14_v2	1704864	1705315	0	0	1e-05	POWCR01_140044800	LT594518	1721416	1721867	0	0	1e-05	PF3D7_1224900	Pf3D7_12_v3	1010680	1011767	1	0.000177809	0.000177809			1				0.000177809
PocGH01_14050800	PocGH01_14_v2	1712377	1717968	21	0.000285236	0.000285236	POWCR01_140045000	LT594518	1728749	1734584	11	0.000130462	0.000130462	PF3D7_1225100	Pf3D7_12_v3	1018351	1024017	6	0.000190768	0.000190768			0.457383				0.000606466
PocGH01_14051100	PocGH01_14_v2	1727070	1727708	2	0.000754384	0.000754384	POWCR01_140045300	LT594518	1744068	1744706	0	0	1e-05	PF3D7_1225400	Pf3D7_12_v3	1031628	1032790	0	0	1e-05			0.0132558				0.000754384
PocGH01_14051200	PocGH01_14_v2	1728531	1730221	5	0.000302559	0.000302559	POWCR01_140045400	LT594518	1745776	1747356	3	0.00015159	0.00015159	PF3D7_1225500	Pf3D7_12_v3	1033173	1035379	3	0.000139218	0.000139218			0.501026				0.000593367
PocGH01_14051400	PocGH01_14_v2	1735314	1739378	8	0.000196491	0.000196491	POWCR01_140045600	LT594518	1752572	1756816	6	0.000191875	0.000191875	PF3D7_1225700	Pf3D7_12_v3	1038977	1044259	6	0.000165861	0.000165861			0.976508				0.000554227
PocGH01_14052300	PocGH01_14_v2	1775788	1776934	1	4.3592e-05	4.3592e-05	POWCR01_140046600	LT594518	1793598	1794774	1	3.69399e-05	3.69399e-05	PF3D7_1226600	Pf3D7_12_v3	1077568	1079040	2	0.000602679	0.000602679			0.847401				0.000683211
PocGH01_14052400	PocGH01_14_v2	1780815	1782653	2	8.01718e-05	8.01718e-05	POWCR01_140046700	LT594518	1798637	1800475	3	0.000149742	0.000149742	PF3D7_1226700	Pf3D7_12_v3	1079971	1083396	0	0	1e-05			1.86776				0.000229914
PocGH01_14052500	PocGH01_14_v2	1785883	1788117	9	0.000304021	0.000304021	POWCR01_140046800	LT594518	1803721	1805917	6	0.000208029	0.000208029	PF3D7_1226800	Pf3D7_12_v3	1083776	1087560	2	7.81704e-05	7.81704e-05			0.684259				0.00059022
PocGH01_14052700	PocGH01_14_v2	1793553	1794029	0	0	1e-05	POWCR01_140047000	LT594518	1811442	1811918	0	0	1e-05	PF3D7_1227000	Pf3D7_12_v3	1091142	1092853	1	5.98237e-05	5.98237e-05			1				5.98237e-05
PocGH01_14053000	PocGH01_14_v2	1807147	1810313	6	0.00027487	0.00027487	POWCR01_140047300	LT594518	1825246	1828422	3	6.72101e-05	6.72101e-05	PF3D7_1227300	Pf3D7_12_v3	1105251	1108739	7	0.000254407	0.000254407			0.244516				0.000596487
PocGH01_14053500	PocGH01_14_v2	1850364	1853756	28	0.000494245	0.000494245	POWCR01_140047800	LT594518	1872072	1875518	6	0.000168743	0.000168743	PF3D7_1227800	Pf3D7_12_v3	1133799	1137718	6	0.000203211	0.000203211			0.341416				0.000866199
PocGH01_14053700	PocGH01_14_v2	1856862	1857305	21	0.00236486	0.00236486	POWCR01_140048000	LT594518	1878621	1879166	1	0.000424696	0.000424696	PF3D7_1228000	Pf3D7_12_v3	1140794	1142233	3	0.000276592	0.000276592			0.179586				0.00306615
PocGH01_14053800	PocGH01_14_v2	1857709	1859478	15	0.000656236	0.000656236	POWCR01_140048100	LT594518	1879563	1881470	1	4.45619e-05	4.45619e-05	PF3D7_1228100	Pf3D7_12_v3	1141583	1143194	2	0.000183545	0.000183545			0.0679053				0.000884343
PocGH01_14053900	PocGH01_14_v2	1860418	1862742	15	0.000363386	0.000363386	POWCR01_140048200	LT594518	1882415	1884760	3	0.000222807	0.000222807	PF3D7_1228200	Pf3D7_12_v3	1143645	1146406	4	0.000181286	0.000181286			0.613141				0.000767479
PocGH01_14054100	PocGH01_14_v2	1869883	1873411	10	0.000224187	0.000224187	POWCR01_140048400	LT594518	1892041	1895570	12	0.000362978	0.000362978	PF3D7_1228400	Pf3D7_12_v3	1152821	1158131	2	7.07086e-05	7.07086e-05			1.61909				0.000657874
PocGH01_14054700	PocGH01_14_v2	1902065	1906378	13	0.000178925	0.000178925	POWCR01_140049000	LT594518	1924812	1929350	6	0.000147517	0.000147517	PF3D7_1229000	Pf3D7_12_v3	1186132	1192040	10	0.000219546	0.000219546			0.824463				0.000545988
PocGH01_14055300	PocGH01_14_v2	1930237	1930802	0	0	1e-05	POWCR01_140049700	LT594518	1953814	1954386	1	0.000141661	0.000141661	PF3D7_1229700	Pf3D7_12_v3	1217961	1219134	2	0.000174477	0.000174477			14.1661				0.000316138
PocGH01_14055800	PocGH01_14_v2	1955495	1957020	7	0.000515005	0.000515005	POWCR01_140050200	LT594518	1978825	1980339	3	0.000108435	0.000108435	PF3D7_1230100	Pf3D7_12_v3	1241879	1243601	9	0.000984092	0.000984092			0.210551				0.00160753
PocGH01_14056000	PocGH01_14_v2	1963776	1964691	2	0.000307916	0.000307916	POWCR01_140050400	LT594518	1987121	1988051	1	8.30383e-05	8.30383e-05	PF3D7_1230300	Pf3D7_12_v3	1249652	1250988	2	0.000153206	0.000153206			0.269678				0.00054416
PocGH01_14056100	PocGH01_14_v2	1966410	1968138	3	0.000138668	0.000138668	POWCR01_140050500	LT594518	1989902	1991693	5	0.000143425	0.000143425	PF3D7_1230400	Pf3D7_12_v3	1251464	1253144	2	0.000121854	0.000121854			1.0343				0.000403947
PocGH01_14056200	PocGH01_14_v2	1969378	1970691	7	0.000435156	0.000435156	POWCR01_140050600	LT594518	1992783	1994096	2	0.000129413	0.000129413	PF3D7_1230500	Pf3D7_12_v3	1253486	1255841	4	0.000173885	0.000173885			0.297394				0.000738454
PocGH01_14056600	PocGH01_14_v2	1982678	1985098	9	0.000202315	0.000202315	POWCR01_140051000	LT594518	2006532	2009006	8	0.000282262	0.000282262	PF3D7_1230900	Pf3D7_12_v3	1266588	1270610	1	2.54582e-05	2.54582e-05			1.39516				0.000510035
PocGH01_14056700	PocGH01_14_v2	1986816	1990682	3	5.03948e-05	5.03948e-05	POWCR01_140051100	LT594518	2010607	2014459	9	0.000171023	0.000171023	PF3D7_1231000	Pf3D7_12_v3	1270895	1274974	5	0.000125513	0.000125513			3.39366				0.000346931
PocGH01_14056800	PocGH01_14_v2	1992212	1993672	6	0.000200114	0.000200114	POWCR01_140051200	LT594518	2015958	2017464	1	5.64195e-05	5.64195e-05	PF3D7_1231100	Pf3D7_12_v3	1275574	1278214	4	0.000189592	0.000189592			0.281937				0.000446126
PocGH01_14056900	PocGH01_14_v2	1994427	1995566	1	4.1614e-05	4.1614e-05	POWCR01_140051300	LT594518	2018117	2019232	0	0	1e-05	PF3D7_1231200	Pf3D7_12_v3	1278090	1280048	0	0	1e-05			0.240304				4.1614e-05
PocGH01_14057000	PocGH01_14_v2	2005111	2007987	4	0.000179585	0.000179585	POWCR01_140051400	LT594518	2028737	2031613	3	0.00025691	0.00025691	PF3D7_1231300	Pf3D7_12_v3	1286273	1289606	4	0.000122877	0.000122877			1.43058				0.000559372
PocGH01_14057400	PocGH01_14_v2	2027279	2027769	1	0.000198444	0.000198444	POWCR01_140051800	LT594518	2050866	2051357	2	0.000345627	0.000345627	PF3D7_1231700	Pf3D7_12_v3	1305782	1307427	1	6.22225e-05	6.22225e-05			1.74169				0.000606293
PocGH01_14058100	PocGH01_14_v2	2061145	2062170	6	0.000333697	0.000333697	POWCR01_140052500	LT594518	2085201	2086256	2	8.05219e-05	8.05219e-05	PF3D7_1232400	Pf3D7_12_v3	1337106	1338824	5	0.000635521	0.000635521			0.241302				0.00104974
PocGH01_14058200	PocGH01_14_v2	2063966	2067003	52	0.00114797	0.00114797	POWCR01_140052600	LT594518	2088359	2091322	3	5.80232e-05	5.80232e-05	PF3D7_1232500	Pf3D7_12_v3	1339320	1343378	3	0.000117751	0.000117751			0.0505442				0.00132374
PocGH01_14058700	PocGH01_14_v2	2079912	2082275	35	0.000760337	0.000760337	POWCR01_140053100	LT594518	2104829	2107216	7	0.000239566	0.000239566	PF3D7_1233000	Pf3D7_12_v3	1355049	1358076	0	0	1e-05			0.315079				0.000999903
PocGH01_14058800	PocGH01_14_v2	2083683	2084138	1	0.000109649	0.000109649	POWCR01_140053200	LT594518	2108657	2109112	0	0	1e-05	PF3D7_1233100	Pf3D7_12_v3	1359169	1360369	5	0.000426387	0.000426387			0.0912001				0.000536036
PocGH01_14059300	PocGH01_14_v2	2128485	2130026	10	0.000473079	0.000473079	POWCR01_140053700	LT594518	2151638	2153179	1	5.51389e-05	5.51389e-05	PF3D7_1233700	Pf3D7_12_v3	1402635	1405063	3	0.000126494	0.000126494			0.116553				0.000654712
PocGH01_14059600	PocGH01_14_v2	2138130	2139569	4	0.000331197	0.000331197	POWCR01_140054000	LT594518	2161160	2162595	0	0	1e-05	PF3D7_1234000	Pf3D7_12_v3	1411288	1413290	1	0.000221574	0.000221574			0.0301935				0.000552771
PocGH01_14059900	PocGH01_14_v2	2158592	2160639	3	0.000142728	0.000142728	POWCR01_140054300	LT594518	2182063	2184280	0	0	1e-05	PF3D7_1234300	Pf3D7_12_v3	1433803	1436007	4	0.000319976	0.000319976			0.0700633				0.000462704
PocGH01_14060100	PocGH01_14_v2	2165084	2166133	1	0.000249084	0.000249084	POWCR01_140054500	LT594518	2188786	2189835	0	0	1e-05	PF3D7_1234500	Pf3D7_12_v3	1439751	1441606	2	0.000110364	0.000110364			0.0401471				0.000359448
PocGH01_14060300	PocGH01_14_v2	2172072	2175429	11	0.00019204	0.00019204	POWCR01_140054700	LT594518	2196125	2199509	9	0.000166741	0.000166741	PF3D7_1234700	Pf3D7_12_v3	1446207	1450552	5	0.000159726	0.000159726			0.868262				0.000518507
PocGH01_14060400	PocGH01_14_v2	2178647	2183324	11	0.000283652	0.000283652	POWCR01_140054800	LT594518	2202877	2207494	8	0.000240409	0.000240409	PF3D7_1234800	Pf3D7_12_v3	1451196	1457549	4	6.44748e-05	6.44748e-05			0.847549				0.000588536
PocGH01_14060500	PocGH01_14_v2	2184760	2186087	3	0.000112952	0.000112952	POWCR01_140054900	LT594518	2208964	2210324	1	3.05279e-05	3.05279e-05	PF3D7_1234900	Pf3D7_12_v3	1457876	1459667	2	0.000111137	0.000111137			0.270273				0.000254617
PocGH01_14060600	PocGH01_14_v2	2187042	2188700	4	0.000350072	0.000350072	POWCR01_140055000	LT594518	2211411	2213132	3	0.000168886	0.000168886	PF3D7_1235000	Pf3D7_12_v3	1459834	1461486	2	0.000123918	0.000123918			0.482432				0.000642876
PocGH01_14061000	PocGH01_14_v2	2204120	2206927	13	0.000347919	0.000347919	POWCR01_140055300	LT594518	2228828	2231644	3	7.44296e-05	7.44296e-05	PF3D7_1235400	Pf3D7_12_v3	1476470	1480044	2	0.000140059	0.000140059			0.213928				0.000562408
PocGH01_14061200	PocGH01_14_v2	2211140	2212791	3	0.000116416	0.000116416	POWCR01_140055500	LT594518	2236149	2237825	2	5.18524e-05	5.18524e-05	PF3D7_1235600	Pf3D7_12_v3	1483501	1486097	3	0.00027606	0.00027606			0.445406				0.000444328
PocGH01_14061300	PocGH01_14_v2	2214369	2215964	2	9.23784e-05	9.23784e-05	POWCR01_140055600	LT594518	2239505	2241100	1	7.80938e-05	7.80938e-05	PF3D7_1235700	Pf3D7_12_v3	1486145	1489166	5	0.000323846	0.000323846			0.845369				0.000494318
PocGH01_14061500	PocGH01_14_v2	2225543	2228778	2	4.47702e-05	4.47702e-05	POWCR01_140055800	LT594518	2250883	2254155	10	0.000230261	0.000230261	PF3D7_1235900	Pf3D7_12_v3	1497148	1502048	3	0.000150926	0.000150926			5.14318				0.000425957
PocGH01_14061800	PocGH01_14_v2	2238027	2240516	6	0.000326447	0.000326447	POWCR01_140056100	LT594518	2264165	2266729	5	0.00010095	0.00010095	PF3D7_1236200	Pf3D7_12_v3	1511204	1519141	8	0.0001878	0.0001878			0.309239				0.000615197
PocGH01_14061900	PocGH01_14_v2	2241917	2243131	5	0.000607787	0.000607787	POWCR01_140056200	LT594518	2268063	2269277	2	0.00010259	0.00010259	PF3D7_1236300	Pf3D7_12_v3	1519935	1521979	2	0.000283799	0.000283799			0.168793				0.000994176
PocGH01_14062000	PocGH01_14_v2	2244151	2246184	5	0.000281172	0.000281172	POWCR01_140056300	LT594518	2270291	2272200	2	0.000275185	0.000275185	PF3D7_1236400	Pf3D7_12_v3	1522104	1524968	2	0.000214488	0.000214488			0.978707				0.000770845
PocGH01_14062100	PocGH01_14_v2	2247352	2248143	0	0	1e-05	POWCR01_140056400	LT594518	2273389	2274180	0	0	1e-05	PF3D7_1236500	Pf3D7_12_v3	1525407	1526216	1	0.000126442	0.000126442			1				0.000126442
PocGH01_14062150	PocGH01_14_v2	2250233	2251007	1	0.000238213	0.000238213	POWCR01_140056500	LT594518	2276248	2277036	1	0.000107762	0.000107762	PF3D7_1236600	Pf3D7_12_v3	1527455	1528034	1	0.000176583	0.000176583			0.452377				0.000522558
PocGH01_14062300	PocGH01_14_v2	2253029	2254501	1	6.61479e-05	6.61479e-05	POWCR01_140056600	LT594518	2279154	2280626	2	8.72386e-05	8.72386e-05	PF3D7_1236700	Pf3D7_12_v3	1529471	1531643	0	0	1e-05			1.31884				0.000153386
PocGH01_14062800	PocGH01_14_v2	2272859	2278087	39	0.000527964	0.000527964	POWCR01_140057100	LT594518	2298892	2304018	8	0.000103098	0.000103098	PF3D7_1237200	Pf3D7_12_v3	1549880	1556401	10	0.000270449	0.000270449			0.195275				0.000901511
PocGH01_14062900	PocGH01_14_v2	2278277	2279475	3	0.000197847	0.000197847	POWCR01_140057200	LT594518	2304356	2305599	2	9.71094e-05	9.71094e-05	PF3D7_1237300	Pf3D7_12_v3	1556299	1557617	2	0.000155297	0.000155297			0.490831				0.000450253
PocGH01_14063000	PocGH01_14_v2	2280562	2282577	6	0.000444563	0.000444563	POWCR01_140057300	LT594518	2306813	2308838	4	0.00014736	0.00014736	PF3D7_1237400	Pf3D7_12_v3	1558660	1560695	7	0.000737787	0.000737787			0.331472				0.00132971
PocGH01_14063400	PocGH01_14_v2	2301268	2301655	0	0	1e-05	POWCR01_140057700	LT594518	2328537	2328955	1	9.91752e-05	9.91752e-05	PF3D7_1237800	Pf3D7_12_v3	1574710	1576036	2	0.000222965	0.000222965			9.91752				0.00032214
PocGH01_14063500	PocGH01_14_v2	2303688	2306446	13	0.000319292	0.000319292	POWCR01_140057800	LT594518	2331043	2333424	2	9.97892e-05	9.97892e-05	PF3D7_1237900	Pf3D7_12_v3	1577146	1581262	6	0.000193487	0.000193487			0.312533				0.000612568
PocGH01_14063600	PocGH01_14_v2	2307999	2308704	0	0	1e-05	POWCR01_140057900	LT594518	2334723	2335437	0	0	1e-05	PF3D7_1238000	Pf3D7_12_v3	1581356	1583229	1	0.000103232	0.000103232			1				0.000103232
PocGH01_14063700	PocGH01_14_v2	2310527	2311210	0	0	1e-05	POWCR01_140058000	LT594518	2337460	2338143	0	0	1e-05	PF3D7_1238100	Pf3D7_12_v3	1583244	1584842	0	0	1e-05			1				0
PocGH01_14063800	PocGH01_14_v2	2313369	2315454	1	8.85021e-05	8.85021e-05	POWCR01_140058100	LT594518	2340344	2342459	4	0.000357996	0.000357996	PF3D7_1238200	Pf3D7_12_v3	1586261	1587466	2	0.000169848	0.000169848			4.04506				0.000616346
PocGH01_14063900	PocGH01_14_v2	2317028	2320996	10	0.000339167	0.000339167	POWCR01_140058200	LT594518	2344023	2347964	9	0.000343199	0.000343199	PF3D7_1238300	Pf3D7_12_v3	1588614	1592466	3	7.97443e-05	7.97443e-05			1.01189				0.00076211
PocGH01_14064000	PocGH01_14_v2	2321483	2322974	3	0.000189067	0.000189067	POWCR01_140058300	LT594518	2348480	2350004	0	0	1e-05	PF3D7_1238400	Pf3D7_12_v3	1592194	1593792	0	0	1e-05			0.0528913				0.000189067
PocGH01_14064200	PocGH01_14_v2	2331355	2333079	5	0.000575251	0.000575251	POWCR01_140058500	LT594518	2358417	2360144	0	0	1e-05	PF3D7_1238600	Pf3D7_12_v3	1600643	1603876	0	0	1e-05			0.0173837				0.000575251
PocGH01_14064600	PocGH01_14_v2	2353471	2355750	3	0.000197939	0.000197939	POWCR01_140058900	LT594518	2380369	2382648	4	0.000125872	0.000125872	PF3D7_1239000	Pf3D7_12_v3	1620278	1625196	4	0.000143433	0.000143433			0.635913				0.000467244
PocGH01_14064700	PocGH01_14_v2	2358339	2359485	6	0.000261552	0.000261552	POWCR01_140059000	LT594518	2385400	2386547	0	0	1e-05	PF3D7_1239100	Pf3D7_12_v3	1626020	1628546	3	0.000119342	0.000119342			0.0382333				0.000380894
PocGH01_14064800	PocGH01_14_v2	2365469	2372965	16	0.000236182	0.000236182	POWCR01_140059100	LT594518	2392835	2400361	15	0.000136321	0.000136321	PF3D7_1239200	Pf3D7_12_v3	1633606	1642562	15	0.000242664	0.000242664			0.577186				0.000615167
PocGH01_14064900	PocGH01_14_v2	2375433	2376050	0	0	1e-05	POWCR01_140059200	LT594518	2402784	2403401	1	0.000562825	0.000562825	PF3D7_1239300	Pf3D7_12_v3	1644546	1646283	3	0.000412501	0.000412501			56.2825				0.000975326
PocGH01_14065000	PocGH01_14_v2	2377071	2377664	0	0	1e-05	POWCR01_140059300	LT594518	2404558	2405151	0	0	1e-05	PF3D7_1239400	Pf3D7_12_v3	1646612	1647151	0	0	1e-05			1				0
PocGH01_14065500	PocGH01_14_v2	2407633	2410452	9	0.000399163	0.000399163	POWCR01_140059800	LT594518	2435254	2438073	6	0.000218248	0.000218248	PF3D7_1239900	Pf3D7_12_v3	1678397	1682107	4	0.000260653	0.000260653			0.546764				0.000878064
PocGH01_14065600	PocGH01_14_v2	2411649	2413199	4	0.00027195	0.00027195	POWCR01_140059900	LT594518	2439318	2440868	1	5.48189e-05	5.48189e-05	PF3D7_1240000	Pf3D7_12_v3	1682613	1684787	3	0.000266837	0.000266837			0.201577				0.000593606
PocGH01_14065700	PocGH01_14_v2	2413756	2415438	12	0.000690279	0.000690279	POWCR01_140060000	LT594518	2441574	2443219	2	0.000120339	0.000120339	PF3D7_1241100	Pf3D7_12_v3	1746049	1748494	6	0.000409412	0.000409412			0.174334				0.00122003
PocGH01_14065900	PocGH01_14_v2	2425220	2426944	13	0.000396992	0.000396992	POWCR01_140060200	LT594518	2452836	2454563	2	0.000166063	0.000166063	PF3D7_1241300	Pf3D7_12_v3	1757506	1759613	1	9.17726e-05	9.17726e-05			0.418303				0.000654828
PocGH01_14066200	PocGH01_14_v2	2445442	2447317	15	0.000636476	0.000636476	POWCR01_140060500	LT594518	2473234	2475072	4	0.000116116	0.000116116	PF3D7_1241600	Pf3D7_12_v3	1774021	1776962	3	0.000309444	0.000309444			0.182436				0.00106204
PocGH01_14066700	PocGH01_14_v2	2461340	2461552	0	0	1e-05	POWCR01_140061000	LT594518	2489439	2489651	2	0.000372546	0.000372546	PF3D7_1242100	Pf3D7_12_v3	1790348	1790763	0	0	1e-05			37.2546				0.000372546
PocGH01_14066900	PocGH01_14_v2	2464362	2465999	6	0.000671632	0.000671632	POWCR01_140061200	LT594518	2492470	2494058	4	0.000411083	0.000411083	PF3D7_1242300	Pf3D7_12_v3	1793174	1795330	6	0.000284891	0.000284891			0.612066				0.00136761
PocGH01_14067100	PocGH01_14_v2	2470415	2471647	1	4.05515e-05	4.05515e-05	POWCR01_140061400	LT594518	2498962	2500218	1	0.000129132	0.000129132	PF3D7_1242500	Pf3D7_12_v3	1798386	1800204	2	0.000162658	0.000162658			3.1844				0.000332342
PocGH01_14067200	PocGH01_14_v2	2472470	2474547	10	0.000263444	0.000263444	POWCR01_140061500	LT594518	2501051	2503043	10	0.000468851	0.000468851	PF3D7_1242600	Pf3D7_12_v3	1800215	1802786	2	0.000172555	0.000172555			1.7797				0.00090485
PocGH01_14067400	PocGH01_14_v2	2477574	2479601	39	0.00128901	0.00128901	POWCR01_140061700	LT594518	2506213	2508241	2	0.000270474	0.000270474	PF3D7_1242800	Pf3D7_12_v3	1805206	1808574	3	0.000118223	0.000118223			0.209831				0.00167771
PocGH01_14067600	PocGH01_14_v2	2484123	2485121	0	0	1e-05	POWCR01_140061900	LT594518	2512955	2513983	0	0	1e-05	PF3D7_1243000	Pf3D7_12_v3	1811237	1812819	0	0	1e-05			1				0
PocGH01_14067700	PocGH01_14_v2	2485982	2486707	3	0.00027195	0.00027195	POWCR01_140062000	LT594518	2514856	2515581	1	0.000111803	0.000111803	PF3D7_1243100	Pf3D7_12_v3	1813319	1814381	1	0.000321161	0.000321161			0.411116				0.000704914
PocGH01_14067800	PocGH01_14_v2	2487942	2488193	0	0	1e-05	POWCR01_140062100	LT594518	2516845	2517096	0	0	1e-05	PF3D7_1243200	Pf3D7_12_v3	1815311	1815562	0	0	1e-05			1				0
PocGH01_14067900	PocGH01_14_v2	2489333	2489766	2	0.000230415	0.000230415	POWCR01_140062200	LT594518	2518234	2518683	1	0.000360709	0.000360709	PF3D7_1243300	Pf3D7_12_v3	1816069	1816448	0	0	1e-05			1.56548				0.000591124
PocGH01_14068200	PocGH01_14_v2	2494664	2496698	3	0.00026145	0.00026145	POWCR01_140062400	LT594518	2523511	2525547	2	8.1586e-05	8.1586e-05	PF3D7_1243500	Pf3D7_12_v3	1820308	1822837	5	0.000202408	0.000202408			0.312052				0.000545444
PocGH01_14068600	PocGH01_14_v2	2509170	2515456	23	0.000336078	0.000336078	POWCR01_140062700	LT594518	2537476	2543835	11	0.000138095	0.000138095	PF3D7_1243900	Pf3D7_12_v3	1833874	1841201	11	0.000234491	0.000234491			0.410902				0.000708664
PocGH01_14068700	PocGH01_14_v2	2517111	2520070	4	0.000359097	0.000359097	POWCR01_140062800	LT594518	2545531	2548486	10	0.00028048	0.00028048	PF3D7_1244000	Pf3D7_12_v3	1841647	1846073	6	0.000138809	0.000138809			0.78107				0.000778386
PocGH01_14068900	PocGH01_14_v2	2527867	2530557	4	0.000177229	0.000177229	POWCR01_140063000	LT594518	2556338	2559031	3	9.32501e-05	9.32501e-05	PF3D7_1244200	Pf3D7_12_v3	1852659	1857347	7	0.000172311	0.000172311			0.526156				0.00044279
PocGH01_14069000	PocGH01_14_v2	2534929	2538732	14	0.000355573	0.000355573	POWCR01_140063200	LT594518	2563421	2567351	10	0.000361559	0.000361559	PF3D7_1244400	Pf3D7_12_v3	1859656	1866652	14	0.000372442	0.000372442			1.01683				0.00108957
PocGH01_14069200	PocGH01_14_v2	2544014	2545051	7	0.000377982	0.000377982	POWCR01_140063400	LT594518	2572391	2573428	1	8.19115e-05	8.19115e-05	PF3D7_1244600	Pf3D7_12_v3	1868217	1870149	5	0.000459195	0.000459195			0.216707				0.000919089
PocGH01_14069600	PocGH01_14_v2	2556480	2557676	0	0	1e-05	POWCR01_140063800	LT594518	2584581	2585774	2	0.000107623	0.000107623	PF3D7_1245000	Pf3D7_12_v3	1879903	1881465	2	0.000131053	0.000131053			10.7623				0.000238676
PocGH01_14069700	PocGH01_14_v2	2559684	2562988	10	0.000223513	0.000223513	POWCR01_140063900	LT594518	2587956	2591416	9	0.000207708	0.000207708	PF3D7_1245100	Pf3D7_12_v3	1882683	1888206	9	0.000199826	0.000199826			0.929288				0.000631047
PocGH01_14010600	PocGH01_14_v2	26541	27578	0	0	1e-05	POWCR01_140005300	LT594518	25005	26042	0	0	1e-05	PF3D7_1302600	Pf3D7_13_v3	142833	144141	4	0.000599852	0.000599852			1				0.000599852
PocGH01_14010800	PocGH01_14_v2	34709	35477	0	0	1e-05	POWCR01_140005500	LT594518	33160	33947	0	0	1e-05	PF3D7_1302800	Pf3D7_13_v3	150591	153017	1	7.97102e-05	7.97102e-05			1				7.97102e-05
PocGH01_14010900	PocGH01_14_v2	38349	41033	7	0.000181452	0.000181452	POWCR01_140005600	LT594518	36849	39533	6	0.000172366	0.000172366	PF3D7_1302900	Pf3D7_13_v3	154555	157791	24	0.00195816	0.00195816			0.949926				0.00231198
PocGH01_14011000	PocGH01_14_v2	41993	42881	2	0.000112486	0.000112486	POWCR01_140005700	LT594518	40469	41354	1	4.90725e-05	4.90725e-05	PF3D7_1303000	Pf3D7_13_v3	158048	158778	2	0.00079394	0.00079394			0.436254				0.000955498
PocGH01_14011100	PocGH01_14_v2	43214	44223	1	9.64712e-05	9.64712e-05	POWCR01_140005800	LT594518	41681	42699	0	0	1e-05	PF3D7_1303100	Pf3D7_13_v3	159024	160416	4	0.00131525	0.00131525			0.103658				0.00141172
PocGH01_14011200	PocGH01_14_v2	45037	46336	3	0.000291913	0.000291913	POWCR01_140005900	LT594518	43517	44818	1	6.23385e-05	6.23385e-05	PF3D7_1303200	Pf3D7_13_v3	160039	162263	5	0.00100564	0.00100564			0.213552				0.00135989
PocGH01_14011300	PocGH01_14_v2	47507	48451	6	0.00031746	0.00031746	POWCR01_140006000	LT594518	45987	46931	0	0	1e-05	PF3D7_1303300	Pf3D7_13_v3	162566	164742	5	0.000295995	0.000295995			0.0315				0.000613455
PocGH01_14011400	PocGH01_14_v2	50680	53676	37	0.000696334	0.000696334	POWCR01_140006100	LT594518	49206	52418	5	0.000212302	0.000212302	PF3D7_1303400	Pf3D7_13_v3	164074	168616	7	0.000196009	0.000196009			0.304885				0.00110465
PocGH01_14011800	PocGH01_14_v2	73054	99096	113	0.000426989	0.000426989	POWCR01_140006500	LT594518	71823	97808	50	0.000183044	0.000183044	PF3D7_1303800	Pf3D7_13_v3	184641	214069	54	0.000286921	0.000286921			0.428686				0.000896954
PocGH01_14012100	PocGH01_14_v2	109707	112759	7	0.000144881	0.000144881	POWCR01_140006800	LT594518	108640	111709	2	4.18575e-05	4.18575e-05	PF3D7_1304100	Pf3D7_13_v3	221623	225748	7	0.000369582	0.000369582			0.28891				0.00055632
PocGH01_14012300	PocGH01_14_v2	118543	119121	0	0	1e-05	POWCR01_140007000	LT594518	117638	118216	1	7.5092e-05	7.5092e-05	PF3D7_1304300	Pf3D7_13_v3	230753	231760	3	0.000395132	0.000395132			7.5092				0.000470224
PocGH01_14012400	PocGH01_14_v2	119836	121774	1	2.57865e-05	2.57865e-05	POWCR01_140007100	LT594518	119070	121007	2	8.77442e-05	8.77442e-05	PF3D7_1304400	Pf3D7_13_v3	232308	234498	3	0.000181786	0.000181786			3.40272				0.000295317
PocGH01_14012700	PocGH01_14_v2	131001	132708	25	0.000970019	0.000970019	POWCR01_140007400	LT594518	130271	131984	7	0.000226044	0.000226044	PF3D7_1304700	Pf3D7_13_v3	241498	243247	0	0	1e-05			0.23303				0.00119606
PocGH01_14013000	PocGH01_14_v2	144601	145692	0	0	1e-05	POWCR01_140007700	LT594518	143844	144949	2	0.000153751	0.000153751	PF3D7_1304900	Pf3D7_13_v3	244430	246721	5	0.000658514	0.000658514			15.3751				0.000812265
PocGH01_14013100	PocGH01_14_v2	146865	150845	23	0.000488216	0.000488216	POWCR01_140007800	LT594518	146130	150137	7	9.66666e-05	9.66666e-05	PF3D7_1305000	Pf3D7_13_v3	246965	252322	2	5.52211e-05	5.52211e-05			0.198				0.000640104
PocGH01_14013200	PocGH01_14_v2	151918	153186	15	0.000689279	0.000689279	POWCR01_140007900	LT594518	151198	152457	4	0.000250047	0.000250047	PF3D7_1305100	Pf3D7_13_v3	252020	254299	5	0.000429238	0.000429238			0.362766				0.00136856
PocGH01_14013300	PocGH01_14_v2	154553	155629	2	0.000403543	0.000403543	POWCR01_140008000	LT594518	153796	154848	0	0	1e-05	PF3D7_1305200	Pf3D7_13_v3	254971	256226	7	0.000570802	0.000570802			0.0247805				0.000974345
PocGH01_14013400	PocGH01_14_v2	156291	166812	27	0.000228096	0.000228096	POWCR01_140008100	LT594518	155515	166086	17	0.000172182	0.000172182	PF3D7_1305300	Pf3D7_13_v3	256095	267598	13	0.000170143	0.000170143			0.754866				0.000570421
PocGH01_14013500	PocGH01_14_v2	169618	171670	7	0.00028601	0.00028601	POWCR01_140008200	LT594518	169010	171044	1	4.17809e-05	4.17809e-05	PF3D7_1305400	Pf3D7_13_v3	268764	270974	6	0.000452927	0.000452927			0.146082				0.000780718
PocGH01_14013600	PocGH01_14_v2	172033	174459	3	0.000157964	0.000157964	POWCR01_140008300	LT594518	171654	174029	6	0.000159811	0.000159811	PF3D7_1305500	Pf3D7_13_v3	270846	273772	1	3.49908e-05	3.49908e-05			1.01169				0.000352766
PocGH01_14013700	PocGH01_14_v2	175034	176139	8	0.000343362	0.000343362	POWCR01_140008400	LT594518	174615	175722	0	0	1e-05	PF3D7_1305600	Pf3D7_13_v3	273852	275740	7	0.0005964	0.0005964			0.0291238				0.000939762
PocGH01_14013800	PocGH01_14_v2	178444	179028	0	0	1e-05	POWCR01_140008500	LT594518	177756	178340	3	0.000792766	0.000792766	PF3D7_1305700	Pf3D7_13_v3	277139	277729	1	0.000173296	0.000173296			79.2766				0.000966062
PocGH01_14013900	PocGH01_14_v2	179928	180815	0	0	1e-05	POWCR01_140008600	LT594518	179226	180113	0	0	1e-05	PF3D7_1305800	Pf3D7_13_v3	278294	279133	0	0	1e-05			1				0
PocGH01_14014000	PocGH01_14_v2	182626	184538	6	0.000276784	0.000276784	POWCR01_140008700	LT594518	182004	183915	0	0	1e-05	PF3D7_1305900	Pf3D7_13_v3	279287	282199	4	0.000171889	0.000171889			0.0361293				0.000448673
PocGH01_14014200	PocGH01_14_v2	191982	192392	1	0.00023707	0.00023707	POWCR01_140008900	LT594518	191360	191770	2	0.00165027	0.00165027	PF3D7_1306100	Pf3D7_13_v3	287950	288637	1	0.000148864	0.000148864			6.96111				0.0020362
PocGH01_14014300	PocGH01_14_v2	193527	194957	11	0.000450644	0.000450644	POWCR01_140009000	LT594518	192958	194388	1	5.67186e-05	5.67186e-05	PF3D7_1306200	Pf3D7_13_v3	288740	291710	9	0.000601356	0.000601356			0.125861				0.00110872
PocGH01_14014400	PocGH01_14_v2	197193	200467	12	0.000340184	0.000340184	POWCR01_140009100	LT594518	196678	199977	8	0.000223686	0.000223686	PF3D7_1306300	Pf3D7_13_v3	292977	296617	2	8.1262e-05	8.1262e-05			0.657544				0.000645132
PocGH01_14014500	PocGH01_14_v2	201007	202218	5	0.000206271	0.000206271	POWCR01_140009200	LT594518	200520	201731	3	0.000107619	0.000107619	PF3D7_1306400	Pf3D7_13_v3	296681	299735	2	6.70496e-05	6.70496e-05			0.521736				0.00038094
PocGH01_14014600	PocGH01_14_v2	205191	217547	26	0.000147748	0.000147748	POWCR01_140009300	LT594518	204777	217183	24	0.000173115	0.000173115	PF3D7_1306500	Pf3D7_13_v3	299720	314523	23	0.000299504	0.000299504			1.17169				0.000620367
PocGH01_14014800	PocGH01_14_v2	222421	224179	4	0.000167636	0.000167636	POWCR01_140009500	LT594518	222045	223829	2	4.87151e-05	4.87151e-05	PF3D7_1306700	Pf3D7_13_v3	318031	320148	6	0.000376103	0.000376103			0.2906				0.000592454
PocGH01_14014900	PocGH01_14_v2	226435	227640	4	0.000165837	0.000165837	POWCR01_140009600	LT594518	226183	227388	0	0	1e-05	PF3D7_1306800	Pf3D7_13_v3	320722	322613	2	0.000108264	0.000108264			0.0603002				0.000274101
PocGH01_14015100	PocGH01_14_v2	230936	232009	1	4.65549e-05	4.65549e-05	POWCR01_140009800	LT594518	230710	231771	2	8.188e-05	8.188e-05	PF3D7_1307000	Pf3D7_13_v3	324598	326786	1	4.67877e-05	4.67877e-05			1.75878				0.000175223
PocGH01_14015300	PocGH01_14_v2	236568	237749	2	0.000124734	0.000124734	POWCR01_140010000	LT594518	236481	237659	0	0	1e-05	PF3D7_1307200	Pf3D7_13_v3	331110	333003	1	5.40751e-05	5.40751e-05			0.0801706				0.000178809
PocGH01_14015400	PocGH01_14_v2	238475	240382	3	0.000102139	0.000102139	POWCR01_140010100	LT594518	238432	240339	0	0	1e-05	PF3D7_1307300	Pf3D7_13_v3	333485	335751	4	0.000261028	0.000261028			0.0979058				0.000363167
PocGH01_14015500	PocGH01_14_v2	240848	242201	6	0.000287887	0.000287887	POWCR01_140010200	LT594518	240821	242182	0	0	1e-05	PF3D7_1307400	Pf3D7_13_v3	335852	337263	1	0.000137009	0.000137009			0.0347359				0.000424896
PocGH01_14015600	PocGH01_14_v2	243385	243669	1	0.00034188	0.00034188	POWCR01_140010300	LT594518	242956	243640	3	0.000187618	0.000187618	PF3D7_1307500	Pf3D7_13_v3	337467	339281	3	0.000169286	0.000169286			0.548783				0.000698784
PocGH01_14015700	PocGH01_14_v2	245245	247499	15	0.000416738	0.000416738	POWCR01_140010400	LT594518	245226	247475	3	9.49007e-05	9.49007e-05	PF3D7_1307600	Pf3D7_13_v3	339616	343027	2	0.000162176	0.000162176			0.227723				0.000673815
PocGH01_14016100	PocGH01_14_v2	265229	267283	9	0.000461749	0.000461749	POWCR01_140010800	LT594518	264923	267004	3	0.000102558	0.000102558	PF3D7_1308000	Pf3D7_13_v3	355912	359788	5	0.000220141	0.000220141			0.222108				0.000784448
PocGH01_14016600	PocGH01_14_v2	301723	303042	8	0.0011753	0.0011753	POWCR01_140011300	LT594518	302120	303439	2	0.000128824	0.000128824	PF3D7_1308500	Pf3D7_13_v3	393715	395881	3	0.000118813	0.000118813			0.109609				0.00142294
PocGH01_14016700	PocGH01_14_v2	304618	308604	17	0.000319636	0.000319636	POWCR01_140011400	LT594518	305015	309019	17	0.000191098	0.000191098	PF3D7_1308600	Pf3D7_13_v3	396734	401269	10	0.000283492	0.000283492			0.597861				0.000794226
PocGH01_14017000	PocGH01_14_v2	317847	322226	49	0.000856457	0.000856457	POWCR01_140011700	LT594518	319297	323709	8	0.000198145	0.000198145	PF3D7_1308900	Pf3D7_13_v3	407699	412340	9	0.000398673	0.000398673			0.231354				0.00145327
PocGH01_14017100	PocGH01_14_v2	325169	326260	3	0.000137363	0.000137363	POWCR01_140011800	LT594518	326610	327701	1	3.98153e-05	3.98153e-05	PF3D7_1309000	Pf3D7_13_v3	415450	417742	5	0.000536011	0.000536011			0.289855				0.000713189
PocGH01_14017500	PocGH01_14_v2	344511	347813	28	0.000650943	0.000650943	POWCR01_140012200	LT594518	346317	349949	11	0.000261691	0.000261691	PF3D7_1309400	Pf3D7_13_v3	431848	436382	10	0.000311157	0.000311157			0.402018				0.00122379
PocGH01_14017600	PocGH01_14_v2	348687	349289	1	0.000161585	0.000161585	POWCR01_140012300	LT594518	350853	351455	1	0.000141002	0.000141002	PF3D7_1309500	Pf3D7_13_v3	436154	437809	0	0	1e-05			0.872618				0.000302587
PocGH01_14017700	PocGH01_14_v2	350669	351454	2	0.000127226	0.000127226	POWCR01_140012400	LT594518	353023	353808	1	0.000108173	0.000108173	PF3D7_1309600	Pf3D7_13_v3	438135	439566	0	0	1e-05			0.850243				0.000235399
PocGH01_14017800	PocGH01_14_v2	352891	357543	14	0.000258179	0.000258179	POWCR01_140012500	LT594518	355419	360029	9	0.000102884	0.000102884	PF3D7_1309700	Pf3D7_13_v3	440240	445360	10	0.000391104	0.000391104			0.398499				0.000752167
PocGH01_14017900	PocGH01_14_v2	357962	359182	13	0.000524107	0.000524107	POWCR01_140012600	LT594518	360627	361873	5	0.000207648	0.000207648	PF3D7_1309800	Pf3D7_13_v3	444779	446972	3	0.000404569	0.000404569			0.396194				0.00113632
PocGH01_14018000	PocGH01_14_v2	359845	360468	1	0.000295858	0.000295858	POWCR01_140012700	LT594518	362631	363254	5	0.000548123	0.000548123	PF3D7_1309900	Pf3D7_13_v3	447096	448101	2	0.00029411	0.00029411			1.85266				0.00113809
PocGH01_14018100	PocGH01_14_v2	361609	362364	1	0.000128883	0.000128883	POWCR01_140012800	LT594518	364442	365197	0	0	1e-05	PF3D7_1310000	Pf3D7_13_v3	448789	449862	0	0	1e-05			0.0775898				0.000128883
PocGH01_14018200	PocGH01_14_v2	363611	366667	5	0.000143848	0.000143848	POWCR01_140012900	LT594518	366466	369510	1	2.79225e-05	2.79225e-05	PF3D7_1310100	Pf3D7_13_v3	450398	453415	7	0.000267716	0.000267716			0.194111				0.000439487
PocGH01_14018300	PocGH01_14_v2	367662	368393	3	0.000201442	0.000201442	POWCR01_140013000	LT594518	370486	371200	0	0	1e-05	PF3D7_1310200	Pf3D7_13_v3	453771	455266	3	0.000205384	0.000205384			0.0496421				0.000406826
PocGH01_14018400	PocGH01_14_v2	370016	370762	1	6.69344e-05	6.69344e-05	POWCR01_140013100	LT594518	372913	373659	0	0	1e-05	PF3D7_1310300	Pf3D7_13_v3	455314	457125	0	0	1e-05			0.1494				6.69344e-05
PocGH01_14018600	PocGH01_14_v2	377958	378554	1	0.000163209	0.000163209	POWCR01_140013300	LT594518	380861	381457	1	0.000491993	0.000491993	PF3D7_1310500	Pf3D7_13_v3	462619	464337	2	0.00011916	0.00011916			3.0145				0.000774362
PocGH01_14019000	PocGH01_14_v2	390975	391877	0	0	1e-05	POWCR01_140013700	LT594518	393954	394856	0	0	1e-05	PF3D7_1310900	Pf3D7_13_v3	476019	477369	2	0.000454855	0.000454855			1				0.000454855
PocGH01_14019200	PocGH01_14_v2	394848	396308	11	0.000497619	0.000497619	POWCR01_140013900	LT594518	397898	399358	2	0.000557556	0.000557556	PF3D7_1311100	Pf3D7_13_v3	479314	480853	4	0.000598548	0.000598548			1.12045				0.00165372
PocGH01_14019300	PocGH01_14_v2	397233	398798	2	6.3857e-05	6.3857e-05	POWCR01_140014000	LT594518	400284	401849	2	8.20577e-05	8.20577e-05	PF3D7_1311200	Pf3D7_13_v3	481029	483562	4	0.00016167	0.00016167			1.28502				0.000307585
PocGH01_14019500	PocGH01_14_v2	403617	405050	21	0.000765297	0.000765297	POWCR01_140014200	LT594518	407302	408726	1	3.05111e-05	3.05111e-05	PF3D7_1311400	Pf3D7_13_v3	487208	489812	2	7.8632e-05	7.8632e-05			0.0398683				0.00087444
PocGH01_14019800	PocGH01_14_v2	414695	415159	0	0	1e-05	POWCR01_140014400	LT594518	416489	416959	0	0	1e-05	PF3D7_1311700	Pf3D7_13_v3	497277	499849	7	0.000314017	0.000314017			1				0.000314017
PocGH01_14020100	PocGH01_14_v2	429326	430531	0	0	1e-05	POWCR01_140014700	LT594518	431361	432566	2	0.000262776	0.000262776	PF3D7_1312000	Pf3D7_13_v3	510883	512714	7	0.000494605	0.000494605			26.2776				0.000757381
PocGH01_14020400	PocGH01_14_v2	438152	438930	1	0.000125078	0.000125078	POWCR01_140015000	LT594518	440282	441061	1	0.000104062	0.000104062	PF3D7_1312300	Pf3D7_13_v3	519563	520735	0	0	1e-05			0.831977				0.00022914
PocGH01_14020500	PocGH01_14_v2	439798	443043	6	0.000121649	0.000121649	POWCR01_140015100	LT594518	441906	445157	1	2.61452e-05	2.61452e-05	PF3D7_1312400	Pf3D7_13_v3	521022	524485	3	0.000137977	0.000137977			0.214923				0.000285771
PocGH01_14020600	PocGH01_14_v2	443981	444172	0	0	1e-05	POWCR01_140015200	LT594518	446113	446304	0	0	1e-05	PF3D7_1312450	Pf3D7_13_v3	525028	525219	0	0	1e-05			1				0
PocGH01_14020800	PocGH01_14_v2	449437	450729	2	0.000114026	0.000114026	POWCR01_140015300	LT594518	451891	453183	1	0.000125537	0.000125537	PF3D7_1312600	Pf3D7_13_v3	529137	531966	7	0.000512713	0.000512713			1.10095				0.000752276
PocGH01_14021100	PocGH01_14_v2	466194	466572	0	0	1e-05	POWCR01_140015600	LT594518	473329	473700	0	0	1e-05	PF3D7_1313000	Pf3D7_13_v3	553067	554779	1	0.000159437	0.000159437			1				0.000159437
PocGH01_14021200	PocGH01_14_v2	469990	478624	77	0.000628367	0.000628367	POWCR01_140015700	LT594518	477074	485865	17	0.000160889	0.000160889	PF3D7_1313100	Pf3D7_13_v3	556285	565251	13	0.000177671	0.000177671			0.256043				0.000966927
PocGH01_14021300	PocGH01_14_v2	479446	481488	7	0.000316308	0.000316308	POWCR01_140015800	LT594518	486709	488754	0	0	1e-05	PF3D7_1313200	Pf3D7_13_v3	565649	568253	3	0.000275212	0.000275212			0.0316148				0.00059152
PocGH01_14021400	PocGH01_14_v2	482112	483161	4	0.00042269	0.00042269	POWCR01_140015900	LT594518	489209	490265	1	0.000409508	0.000409508	PF3D7_1313300	Pf3D7_13_v3	568510	569749	2	0.00030285	0.00030285			0.968814				0.00113505
PocGH01_14021500	PocGH01_14_v2	483567	486050	13	0.000446447	0.000446447	POWCR01_140016000	LT594518	490665	493193	3	6.64775e-05	6.64775e-05	PF3D7_1313400	Pf3D7_13_v3	569563	572777	2	0.000145123	0.000145123			0.148903				0.000658047
PocGH01_14021700	PocGH01_14_v2	493208	499090	7	0.00015647	0.00015647	POWCR01_140016200	LT594518	500573	506365	10	0.000156277	0.000156277	PF3D7_1313600	Pf3D7_13_v3	578990	585877	15	0.000399813	0.000399813			0.998767				0.00071256
PocGH01_14021800	PocGH01_14_v2	500424	501245	3	0.00024019	0.00024019	POWCR01_140016300	LT594518	507625	508446	0	0	1e-05	PF3D7_1313700	Pf3D7_13_v3	586557	587858	2	0.000157324	0.000157324			0.0416337				0.000397514
PocGH01_14022000	PocGH01_14_v2	513557	514759	7	0.000772955	0.000772955	POWCR01_140016500	LT594518	512156	513358	2	0.000100414	0.000100414	PF3D7_1313900	Pf3D7_13_v3	600666	602194	2	0.000305148	0.000305148			0.129909				0.00117852
PocGH01_14022200	PocGH01_14_v2	521830	523995	3	0.000113053	0.000113053	POWCR01_140016700	LT594518	520473	522638	1	2.00731e-05	2.00731e-05	PF3D7_1314100	Pf3D7_13_v3	606945	610544	5	0.000189663	0.000189663			0.177555				0.000322789
PocGH01_14022400	PocGH01_14_v2	533247	534656	2	7.0922e-05	7.0922e-05	POWCR01_140016900	LT594518	531893	533302	1	6.03008e-05	6.03008e-05	PF3D7_1314300	Pf3D7_13_v3	618973	620881	0	0	1e-05			0.850241				0.000131223
PocGH01_14022500	PocGH01_14_v2	535613	536116	0	0	1e-05	POWCR01_140017000	LT594518	534420	534930	2	0.000170169	0.000170169	PF3D7_1314400	Pf3D7_13_v3	621387	621876	0	0	1e-05			17.0169				0.000170169
PocGH01_14022700	PocGH01_14_v2	539662	541029	7	0.000354251	0.000354251	POWCR01_140017200	LT594518	538488	539834	0	0	1e-05	PF3D7_1314600	Pf3D7_13_v3	624510	626292	2	0.000210619	0.000210619			0.0282286				0.00056487
PocGH01_14022900	PocGH01_14_v2	546161	546865	2	0.000141844	0.000141844	POWCR01_140017400	LT594518	544533	545246	1	6.08939e-05	6.08939e-05	PF3D7_1314800	Pf3D7_13_v3	629766	630444	1	0.000754184	0.000754184			0.429302				0.000956922
PocGH01_14023000	PocGH01_14_v2	549336	551279	3	0.000101562	0.000101562	POWCR01_140017500	LT594518	547633	549596	6	0.000153002	0.000153002	PF3D7_1314900	Pf3D7_13_v3	632005	635048	4	0.000269167	0.000269167			1.50649				0.000523731
PocGH01_14023100	PocGH01_14_v2	554596	555406	6	0.000369914	0.000369914	POWCR01_140017600	LT594518	553135	553949	2	0.000157672	0.000157672	PF3D7_1315000	Pf3D7_13_v3	635796	638125	2	8.79126e-05	8.79126e-05			0.42624				0.000615499
PocGH01_14023200	PocGH01_14_v2	556499	557602	3	0.00013587	0.00013587	POWCR01_140017700	LT594518	554982	556085	2	7.8765e-05	7.8765e-05	PF3D7_1315100	Pf3D7_13_v3	638286	639389	2	0.000546313	0.000546313			0.579709				0.000760948
PocGH01_14023300	PocGH01_14_v2	557857	560886	8	0.000267834	0.000267834	POWCR01_140017800	LT594518	556258	559326	5	0.00013538	0.00013538	PF3D7_1315200	Pf3D7_13_v3	639639	643237	5	0.000224497	0.000224497			0.505462				0.000627711
PocGH01_14023400	PocGH01_14_v2	562754	564624	2	0.000125396	0.000125396	POWCR01_140017900	LT594518	561211	563189	1	2.19698e-05	2.19698e-05	PF3D7_1315300	Pf3D7_13_v3	644504	646683	2	0.000203584	0.000203584			0.175203				0.00035095
PocGH01_14023500	PocGH01_14_v2	566476	569218	11	0.000321576	0.000321576	POWCR01_140018000	LT594518	565195	568005	13	0.000287381	0.000287381	PF3D7_1315400	Pf3D7_13_v3	647126	651789	5	0.000109797	0.000109797			0.893664				0.000718754
PocGH01_14023600	PocGH01_14_v2	572718	573731	6	0.0003844	0.0003844	POWCR01_140018100	LT594518	571321	572357	1	4.1927e-05	4.1927e-05	PF3D7_1315500	Pf3D7_13_v3	652297	654272	2	0.000224601	0.000224601			0.109071				0.000650928
PocGH01_14023900	PocGH01_14_v2	580422	581546	2	0.000250712	0.000250712	POWCR01_140018400	LT594518	579326	580510	0	0	1e-05	PF3D7_1315800	Pf3D7_13_v3	659980	662174	1	4.66598e-05	4.66598e-05			0.0398864				0.000297372
PocGH01_14024100	PocGH01_14_v2	589501	592289	4	7.07934e-05	7.07934e-05	POWCR01_140018600	LT594518	588338	591186	3	8.68226e-05	8.68226e-05	PF3D7_1316000	Pf3D7_13_v3	668118	670953	2	7.22272e-05	7.22272e-05			1.22642				0.000229843
PocGH01_14024400	PocGH01_14_v2	602681	603520	5	0.00035409	0.00035409	POWCR01_140018900	LT594518	602304	603158	1	9.49328e-05	9.49328e-05	PF3D7_1316300	Pf3D7_13_v3	681363	682149	1	6.68762e-05	6.68762e-05			0.268104				0.000515899
PocGH01_14024500	PocGH01_14_v2	604758	606420	8	0.000478774	0.000478774	POWCR01_140019000	LT594518	604410	606119	7	0.00029607	0.00029607	PF3D7_1316400	Pf3D7_13_v3	683084	684476	1	0.000245078	0.000245078			0.618392				0.00101992
PocGH01_14024600	PocGH01_14_v2	608773	611418	19	0.000488903	0.000488903	POWCR01_140019100	LT594518	608612	611269	6	0.000170508	0.000170508	PF3D7_1316500	Pf3D7_13_v3	685253	689503	4	9.63709e-05	9.63709e-05			0.348756				0.000755782
PocGH01_14024800	PocGH01_14_v2	619125	621279	5	0.000276638	0.000276638	POWCR01_140019300	LT594518	618967	621121	1	7.5322e-05	7.5322e-05	PF3D7_1316700	Pf3D7_13_v3	695732	697985	4	0.000262533	0.000262533			0.272276				0.000614493
PocGH01_14025100	PocGH01_14_v2	632641	634644	6	0.000267491	0.000267491	POWCR01_140019600	LT594518	632668	634731	1	4.11939e-05	4.11939e-05	PF3D7_1317000	Pf3D7_13_v3	707799	710556	1	7.01438e-05	7.01438e-05			0.154001				0.000378829
PocGH01_14025200	PocGH01_14_v2	636515	639409	4	0.000156785	0.000156785	POWCR01_140019700	LT594518	636661	639555	5	0.000167544	0.000167544	PF3D7_1317100	Pf3D7_13_v3	711294	715548	5	0.000278143	0.000278143			1.06862				0.000602472
PocGH01_14025500	PocGH01_14_v2	662147	662779	4	0.000315956	0.000315956	POWCR01_140020000	LT594518	662942	663574	1	0.000134319	0.000134319	PF3D7_1317400	Pf3D7_13_v3	732710	734063	1	7.56412e-05	7.56412e-05			0.425119				0.000525916
PocGH01_14025600	PocGH01_14_v2	663719	663988	0	0	1e-05	POWCR01_140020100	LT594518	664604	664873	0	0	1e-05	PF3D7_1317500	Pf3D7_13_v3	734604	734999	1	0.000258632	0.000258632			1				0.000258632
PocGH01_14025800	PocGH01_14_v2	668182	668670	7	0.000705537	0.000705537	POWCR01_140020300	LT594518	669166	669654	4	0.00035565	0.00035565	PF3D7_1317700	Pf3D7_13_v3	738072	739888	2	0.000162837	0.000162837			0.504084				0.00122402
PocGH01_14025900	PocGH01_14_v2	670220	671087	2	0.000163968	0.000163968	POWCR01_140020400	LT594518	671360	672278	1	9.25181e-05	9.25181e-05	PF3D7_1317800	Pf3D7_13_v3	739823	741699	2	0.00010913	0.00010913			0.564245				0.000365616
PocGH01_14026000	PocGH01_14_v2	671460	674318	14	0.00027625	0.00027625	POWCR01_140020500	LT594518	672660	675515	7	0.000257792	0.000257792	PF3D7_1317900	Pf3D7_13_v3	741709	745151	5	0.000327215	0.000327215			0.933184				0.000861257
PocGH01_14026100	PocGH01_14_v2	675930	676502	0	0	1e-05	POWCR01_140020600	LT594518	676995	677567	0	0	1e-05	PF3D7_1318000	Pf3D7_13_v3	745720	747765	1	5.00578e-05	5.00578e-05			1				5.00578e-05
PocGH01_14026200	PocGH01_14_v2	678882	679457	0	0	1e-05	POWCR01_140020700	LT594518	679950	680525	1	0.000147611	0.000147611	PF3D7_1318100	Pf3D7_13_v3	748160	749415	0	0	1e-05			14.7611				0.000147611
PocGH01_14026300	PocGH01_14_v2	681093	682331	3	0.000330084	0.000330084	POWCR01_140020800	LT594518	682169	683407	1	6.86232e-05	6.86232e-05	PF3D7_1318200	Pf3D7_13_v3	750316	751518	0	0	1e-05			0.207896				0.000398707
PocGH01_14026600	PocGH01_14_v2	695433	697116	6	0.000558043	0.000558043	POWCR01_140021100	LT594518	696827	698514	0	0	1e-05	PF3D7_1318500	Pf3D7_13_v3	765769	767774	6	0.000595653	0.000595653			0.0179198				0.0011537
PocGH01_14026700	PocGH01_14_v2	697494	699125	11	0.000715785	0.000715785	POWCR01_140021200	LT594518	698860	700530	4	0.000151498	0.000151498	PF3D7_1318600	Pf3D7_13_v3	768049	769846	5	0.000645573	0.000645573			0.211653				0.00151286
PocGH01_14026800	PocGH01_14_v2	699478	701685	7	0.000305997	0.000305997	POWCR01_140021300	LT594518	701139	703346	3	7.78898e-05	7.78898e-05	PF3D7_1318700	Pf3D7_13_v3	770473	772913	1	4.19575e-05	4.19575e-05			0.254544				0.000425844
PocGH01_14026900	PocGH01_14_v2	705549	707873	3	8.38194e-05	8.38194e-05	POWCR01_140021400	LT594518	707042	709294	3	5.78938e-05	5.78938e-05	PF3D7_1318800	Pf3D7_13_v3	772927	778390	10	0.000530054	0.000530054			0.690697				0.000671767
PocGH01_14027200	PocGH01_14_v2	720897	722828	2	0.000100865	0.000100865	POWCR01_140021700	LT594518	722450	724381	3	0.000226543	0.000226543	PF3D7_1319100	Pf3D7_13_v3	789267	792352	3	0.000154877	0.000154877			2.246				0.000482285
PocGH01_14027400	PocGH01_14_v2	727594	730164	17	0.000507654	0.000507654	POWCR01_140021900	LT594518	729212	731782	2	6.61409e-05	6.61409e-05	PF3D7_1319300	Pf3D7_13_v3	795691	799120	3	0.00011612	0.00011612			0.130287				0.000689915
PocGH01_14027500	PocGH01_14_v2	734686	739700	10	0.000122987	0.000122987	POWCR01_140022000	LT594518	736484	741527	9	9.21435e-05	9.21435e-05	PF3D7_1319400	Pf3D7_13_v3	800542	806858	2	7.02568e-05	7.02568e-05			0.749213				0.000285387
PocGH01_14027600	PocGH01_14_v2	740833	741057	0	0	1e-05	POWCR01_140022100	LT594518	742817	743041	0	0	1e-05	PF3D7_1319500	Pf3D7_13_v3	806869	807443	1	0.000178119	0.000178119			1				0.000178119
PocGH01_14027800	PocGH01_14_v2	750608	753148	10	0.000451064	0.000451064	POWCR01_140022300	LT594518	753326	755842	4	0.000116311	0.000116311	PF3D7_1319700	Pf3D7_13_v3	815505	818847	9	0.000731919	0.000731919			0.257859				0.00129929
PocGH01_14027900	PocGH01_14_v2	756221	756655	6	0.000798703	0.000798703	POWCR01_140022400	LT594518	758258	758692	0	0	1e-05	PF3D7_1319800	Pf3D7_13_v3	819978	821219	1	8.24623e-05	8.24623e-05			0.0125203				0.000881165
PocGH01_14028000	PocGH01_14_v2	759947	763843	13	0.000344143	0.000344143	POWCR01_140022500	LT594518	762080	766030	4	0.000125205	0.000125205	PF3D7_1320000	Pf3D7_13_v3	828978	834253	5	0.000191964	0.000191964			0.363817				0.000661312
PocGH01_14028100	PocGH01_14_v2	764993	766130	4	0.000454013	0.000454013	POWCR01_140022600	LT594518	767162	768286	0	0	1e-05	PF3D7_1320100	Pf3D7_13_v3	833359	835735	3	0.000229798	0.000229798			0.0220258				0.000683811
PocGH01_14028400	PocGH01_14_v2	773649	774647	5	0.000297734	0.000297734	POWCR01_140022900	LT594518	775762	776760	0	0	1e-05	PF3D7_1320400	Pf3D7_13_v3	841671	843288	3	0.000351663	0.000351663			0.033587				0.000649397
PocGH01_14028600	PocGH01_14_v2	779418	781000	4	0.00021462	0.00021462	POWCR01_140023000	LT594518	781498	783077	2	0.000371797	0.000371797	PF3D7_1320600	Pf3D7_13_v3	845865	848770	1	1.81113e-05	1.81113e-05			1.73235				0.000604528
PocGH01_14028700	PocGH01_14_v2	782588	786940	6	0.000139898	0.000139898	POWCR01_140023100	LT594518	784604	788968	8	0.000217811	0.000217811	PF3D7_1320700	Pf3D7_13_v3	849130	854321	19	0.000711512	0.000711512			1.55693				0.00106922
PocGH01_14028800	PocGH01_14_v2	788615	790422	8	0.000218426	0.000218426	POWCR01_140023200	LT594518	790981	792793	3	9.48597e-05	9.48597e-05	PF3D7_1320800	Pf3D7_13_v3	854615	856970	4	0.000251167	0.000251167			0.434288				0.000564453
PocGH01_14028900	PocGH01_14_v2	791374	792326	3	0.000640353	0.000640353	POWCR01_140023300	LT594518	793721	794682	1	8.83827e-05	8.83827e-05	PF3D7_1320900	Pf3D7_13_v3	857127	858368	1	0.000155762	0.000155762			0.138022				0.000884498
PocGH01_14029000	PocGH01_14_v2	794341	796284	6	0.000559908	0.000559908	POWCR01_140023400	LT594518	796628	798586	2	0.000201227	0.000201227	PF3D7_1321000	Pf3D7_13_v3	859299	861347	2	0.0001444	0.0001444			0.359393				0.000905535
PocGH01_14029300	PocGH01_14_v2	809761	819006	37	0.000329602	0.000329602	POWCR01_140023600	LT594518	812138	821371	12	0.000166578	0.000166578	PF3D7_1321300	Pf3D7_13_v3	876120	886756	13	0.000185081	0.000185081			0.505391				0.000681261
PocGH01_14029400	PocGH01_14_v2	819752	822207	9	0.000373236	0.000373236	POWCR01_140023700	LT594518	822197	824699	11	0.000481018	0.000481018	PF3D7_1321400	Pf3D7_13_v3	886652	889804	2	9.38391e-05	9.38391e-05			1.28878				0.000948093
PocGH01_14029500	PocGH01_14_v2	823022	828263	19	0.000258768	0.000258768	POWCR01_140023800	LT594518	825521	830828	15	0.000234811	0.000234811	PF3D7_1321500	Pf3D7_13_v3	889872	895607	14	0.000363306	0.000363306			0.907419				0.000856885
PocGH01_12040700	PocGH01_12_v2	1239870	1240892	12	0.00058651	0.00058651	POWCR01_120036400	LT594516	1318125	1319096	0	0	1e-05	PF3D7_1321900	Pf3D7_13_v3	910812	913627	5	0.000351578	0.000351578			0.01705				0.000938088
PocGH01_12039900	PocGH01_12_v2	1189482	1190612	0	0	1e-05	POWCR01_120035500	LT594516	1266319	1267452	2	0.000569273	0.000569273	PF3D7_1322700	Pf3D7_13_v3	958097	959380	0	0	1e-05			56.9273				0.000569273
PocGH01_12039700	PocGH01_12_v2	1183228	1185934	8	0.000614267	0.000614267	POWCR01_120035300	LT594516	1259927	1262650	12	0.000199046	0.000199046	PF3D7_1322900	Pf3D7_13_v3	961213	963561	1	4.36008e-05	4.36008e-05			0.324038				0.000856914
PocGH01_12039300	PocGH01_12_v2	1174396	1175373	3	0.00025038	0.00025038	POWCR01_120034900	LT594516	1250879	1251856	3	0.000214397	0.000214397	PF3D7_1323300	Pf3D7_13_v3	969898	971782	2	0.000108667	0.000108667			0.856286				0.000573444
PocGH01_12039200	PocGH01_12_v2	1172421	1173786	9	0.000453477	0.000453477	POWCR01_120034800	LT594516	1249702	1250333	2	0.000194207	0.000194207	PF3D7_1323400	Pf3D7_13_v3	971388	973888	5	0.000300307	0.000300307			0.428262				0.000947991
PocGH01_12039000	PocGH01_12_v2	1165941	1167233	3	0.00022012	0.00022012	POWCR01_120034500	LT594516	1242192	1243487	1	0.000125246	0.000125246	PF3D7_1323600	Pf3D7_13_v3	978955	980517	0	0	1e-05			0.56899				0.000345366
PocGH01_12038400	PocGH01_12_v2	1141083	1142914	5	0.00015679	0.00015679	POWCR01_120033900	LT594516	1217257	1219174	5	0.00012798	0.00012798	PF3D7_1324200	Pf3D7_13_v3	999535	1001981	1	4.18546e-05	4.18546e-05			0.816251				0.000326625
PocGH01_12037800	PocGH01_12_v2	1109556	1111404	2	0.000105393	0.000105393	POWCR01_120033300	LT594516	1183447	1185319	2	6.86078e-05	6.86078e-05	PF3D7_1324800	Pf3D7_13_v3	1036517	1039173	2	0.000201299	0.000201299			0.650971				0.0003753
PocGH01_12037700	PocGH01_12_v2	1106290	1107240	2	0.000105152	0.000105152	POWCR01_120033200	LT594516	1180205	1181155	1	8.12916e-05	8.12916e-05	PF3D7_1324900	Pf3D7_13_v3	1040006	1042682	3	0.000114776	0.000114776			0.773087				0.00030122
PocGH01_12037500	PocGH01_12_v2	1101862	1103148	5	0.00019425	0.00019425	POWCR01_120033000	LT594516	1175778	1177064	0	0	1e-05	PF3D7_1325100	Pf3D7_13_v3	1043646	1046792	5	0.000162724	0.000162724			0.0514801				0.000356974
PocGH01_12037300	PocGH01_12_v2	1095500	1095901	0	0	1e-05	POWCR01_120032800	LT594516	1168969	1169370	0	0	1e-05	PF3D7_1325300	Pf3D7_13_v3	1050915	1051319	0	0	1e-05			1				0
PocGH01_12037100	PocGH01_12_v2	1083622	1085834	5	0.000294373	0.000294373	POWCR01_120032600	LT594516	1156622	1158812	3	9.74562e-05	9.74562e-05	PF3D7_1325500	Pf3D7_13_v3	1063689	1066411	1	3.76123e-05	3.76123e-05			0.331064				0.000429441
PocGH01_12037000	PocGH01_12_v2	1082145	1082844	0	0	1e-05	POWCR01_120032500	LT594516	1155134	1155847	4	0.000402039	0.000402039	PF3D7_1325600	Pf3D7_13_v3	1066876	1067829	1	0.000107357	0.000107357			40.2039				0.000509396
PocGH01_12036900	PocGH01_12_v2	1081004	1081684	2	0.000414172	0.000414172	POWCR01_120032400	LT594516	1153966	1154654	4	0.000493609	0.000493609	PF3D7_1325700	Pf3D7_13_v3	1066607	1069187	2	0.000193999	0.000193999			1.1918				0.00110178
PocGH01_12036200	PocGH01_12_v2	1048274	1049427	4	0.00050677	0.00050677	POWCR01_120031700	LT594516	1119398	1120573	3	0.00018157	0.00018157	PF3D7_1326200	Pf3D7_13_v3	1089230	1091327	1	4.88171e-05	4.88171e-05			0.358289				0.000737157
PocGH01_12036100	PocGH01_12_v2	1045386	1047182	13	0.000379675	0.000379675	POWCR01_120031600	LT594516	1116182	1118200	7	0.000145036	0.000145036	PF3D7_1326300	Pf3D7_13_v3	1092355	1094980	3	0.000151673	0.000151673			0.382				0.000676384
PocGH01_12035800	PocGH01_12_v2	1017032	1030061	34	0.000291748	0.000291748	POWCR01_120031300	LT594516	1087185	1100890	25	0.00013754	0.00013754	PF3D7_1326600	Pf3D7_13_v3	1107779	1122729	17	0.0001606	0.0001606			0.471434				0.000589888
PocGH01_12035700	PocGH01_12_v2	1011738	1013477	22	0.000858482	0.000858482	POWCR01_120031200	LT594516	1082443	1084074	4	0.000179383	0.000179383	PF3D7_1326700	Pf3D7_13_v3	1125242	1127086	0	0	1e-05			0.208954				0.00103787
PocGH01_12035600	PocGH01_12_v2	1009514	1010788	7	0.000344924	0.000344924	POWCR01_120031100	LT594516	1080285	1081556	4	0.000267372	0.000267372	PF3D7_1326800	Pf3D7_13_v3	1127157	1128955	0	0	1e-05			0.775162				0.000612296
PocGH01_12035300	PocGH01_12_v2	997635	1000699	9	0.000160628	0.000160628	POWCR01_120030800	LT594516	1067647	1070281	1	1.65003e-05	1.65003e-05	PF3D7_1327100	Pf3D7_13_v3	1138558	1141561	1	3.40939e-05	3.40939e-05			0.102724				0.000211222
PocGH01_12035200	PocGH01_12_v2	995394	996242	0	0	1e-05	POWCR01_120030700	LT594516	1065393	1066247	0	0	1e-05	PF3D7_1327200	Pf3D7_13_v3	1142949	1144084	0	0	1e-05			1				0
PocGH01_12034900	PocGH01_12_v2	981203	984245	15	0.0006168	0.0006168	POWCR01_120030400	LT594516	1050798	1053835	9	0.000270964	0.000270964	PF3D7_1327500	Pf3D7_13_v3	1154684	1158545	4	0.000232782	0.000232782			0.439306				0.00112055
PocGH01_12034800	PocGH01_12_v2	978911	979549	0	0	1e-05	POWCR01_120030300	LT594516	1048289	1048927	0	0	1e-05	PF3D7_1327600	Pf3D7_13_v3	1158691	1160403	3	0.000378662	0.000378662			1				0.000378662
PocGH01_12034700	PocGH01_12_v2	977086	977958	14	0.00104414	0.00104414	POWCR01_120030200	LT594516	1046413	1047285	0	0	1e-05	PF3D7_1327700	Pf3D7_13_v3	1159359	1161728	2	8.64289e-05	8.64289e-05			0.00957726				0.00113057
PocGH01_12034600	PocGH01_12_v2	972369	974012	4	0.000150508	0.000150508	POWCR01_120030100	LT594516	1041571	1043214	1	5.17179e-05	5.17179e-05	PF3D7_1327800	Pf3D7_13_v3	1162463	1165039	2	7.94864e-05	7.94864e-05			0.343622				0.000281712
PocGH01_12034500	PocGH01_12_v2	969965	971182	3	0.000509452	0.000509452	POWCR01_120030000	LT594516	1039159	1040381	2	7.1101e-05	7.1101e-05	PF3D7_1327900	Pf3D7_13_v3	1165307	1166558	1	8.18037e-05	8.18037e-05			0.139564				0.000662357
PocGH01_12034400	PocGH01_12_v2	956124	962845	26	0.000390991	0.000390991	POWCR01_120029900	LT594516	1023525	1030298	15	0.000178006	0.000178006	PF3D7_1328000	Pf3D7_13_v3	1173631	1181569	9	0.000213577	0.000213577			0.455269				0.000782574
PocGH01_12034300	PocGH01_12_v2	952243	953055	2	0.00028858	0.00028858	POWCR01_120029800	LT594516	1019594	1020406	0	0	1e-05	PF3D7_1328100	Pf3D7_13_v3	1183590	1186246	2	7.70931e-05	7.70931e-05			0.0346524				0.000365673
PocGH01_12034000	PocGH01_12_v2	933009	934304	2	0.000113762	0.000113762	POWCR01_120029500	LT594516	999674	1000969	3	0.000132701	0.000132701	PF3D7_1328400	Pf3D7_13_v3	1199670	1202958	3	0.000256037	0.000256037			1.16648				0.0005025
PocGH01_12033800	PocGH01_12_v2	922559	924993	1	5.84426e-05	5.84426e-05	POWCR01_120029300	LT594516	988740	991177	1	3.48746e-05	3.48746e-05	PF3D7_1328600	Pf3D7_13_v3	1209744	1211772	0	0	1e-05			0.596733				9.33172e-05
PocGH01_12033700	PocGH01_12_v2	918012	918857	1	5.91017e-05	5.91017e-05	POWCR01_120029200	LT594516	984369	985214	1	5.13927e-05	5.13927e-05	PF3D7_1328800	Pf3D7_13_v3	1213757	1216004	4	0.000182239	0.000182239			0.869564				0.000292733
PocGH01_12033600	PocGH01_12_v2	916813	917940	2	0.000172759	0.000172759	POWCR01_120029100	LT594516	983023	984177	2	6.52766e-05	6.52766e-05	PF3D7_1328900	Pf3D7_13_v3	1214915	1217537	4	0.000156185	0.000156185			0.377848				0.000394221
PocGH01_12033300	PocGH01_12_v2	899823	900921	0	0	1e-05	POWCR01_120028800	LT594516	964601	965703	2	0.000111264	0.000111264	PF3D7_1329200	Pf3D7_13_v3	1236406	1238812	5	0.0003339	0.0003339			11.1264				0.000445164
PocGH01_12032500	PocGH01_12_v2	863084	864459	2	0.000141622	0.000141622	POWCR01_120028400	LT594516	927861	929256	4	0.000211106	0.000211106	PF3D7_1330400	Pf3D7_13_v3	1278881	1281897	2	6.78941e-05	6.78941e-05			1.49063				0.000420622
PocGH01_12032400	PocGH01_12_v2	857195	859252	13	0.000382516	0.000382516	POWCR01_120028300	LT594516	921696	923681	6	0.000327899	0.000327899	PF3D7_1330500	Pf3D7_13_v3	1284735	1287844	2	9.51366e-05	9.51366e-05			0.857216				0.000805552
PocGH01_12032200	PocGH01_12_v2	851343	854263	15	0.000531693	0.000531693	POWCR01_120028100	LT594516	915669	918599	6	0.000211008	0.000211008	PF3D7_1330700	Pf3D7_13_v3	1289960	1293507	5	0.000144332	0.000144332			0.396861				0.000887033
PocGH01_12032000	PocGH01_12_v2	843494	845071	2	9.34321e-05	9.34321e-05	POWCR01_120027800	LT594516	907551	909158	1	0.000269185	0.000269185	PF3D7_1331000	Pf3D7_13_v3	1297070	1299355	5	0.000557541	0.000557541			2.88108				0.000920158
PocGH01_12031700	PocGH01_12_v2	832634	833501	10	0.0018201	0.0018201	POWCR01_120027600	LT594516	895520	896408	0	0	1e-05	PF3D7_1331300	Pf3D7_13_v3	1308678	1310348	6	0.000422231	0.000422231			0.0054942				0.00224233
PocGH01_12031400	PocGH01_12_v2	824801	826057	1	0.00014687	0.00014687	POWCR01_120027300	LT594516	887359	888586	2	0.000248644	0.000248644	PF3D7_1331600	Pf3D7_13_v3	1316161	1317997	3	0.000260181	0.000260181			1.69295				0.000655695
PocGH01_12031100	PocGH01_12_v2	814481	816141	4	0.000258571	0.000258571	POWCR01_120026900	LT594516	876810	878459	5	0.00020729	0.00020729	PF3D7_1332000	Pf3D7_13_v3	1325849	1328634	1	6.94388e-05	6.94388e-05			0.801675				0.0005353
PocGH01_12031000	PocGH01_12_v2	810624	812219	3	0.000153428	0.000153428	POWCR01_120026800	LT594516	872968	874563	6	0.000339635	0.000339635	PF3D7_1332100	Pf3D7_13_v3	1329491	1331059	2	0.000282863	0.000282863			2.21364				0.000775926
PocGH01_12030900	PocGH01_12_v2	805894	809219	23	0.000477603	0.000477603	POWCR01_120026700	LT594516	867964	871405	5	0.00026723	0.00026723	PF3D7_1332200	Pf3D7_13_v3	1332221	1335647	10	0.000398476	0.000398476			0.559523				0.00114331
PocGH01_12030800	PocGH01_12_v2	804591	805046	1	0.000213675	0.000213675	POWCR01_120026600	LT594516	866605	867093	0	0	1e-05	PF3D7_1332300	Pf3D7_13_v3	1335713	1337184	2	0.000139155	0.000139155			0.0468				0.00035283
PocGH01_12030500	PocGH01_12_v2	798263	800017	14	0.000452918	0.000452918	POWCR01_120026300	LT594516	859942	861696	6	0.000235673	0.000235673	PF3D7_1332600	Pf3D7_13_v3	1340764	1344123	6	0.00032175	0.00032175			0.520344				0.00101034
PocGH01_12030300	PocGH01_12_v2	791542	792285	2	0.000261924	0.000261924	POWCR01_120026100	LT594516	852896	853639	1	5.58477e-05	5.58477e-05	PF3D7_1332800	Pf3D7_13_v3	1347359	1349852	0	0	1e-05			0.213221				0.000317772
PocGH01_12030000	PocGH01_12_v2	781035	783245	6	0.00023717	0.00023717	POWCR01_120025800	LT594516	842332	844491	7	0.000231357	0.000231357	PF3D7_1333100	Pf3D7_13_v3	1357703	1360831	4	0.000316409	0.000316409			0.97549				0.000784936
PocGH01_12029900	PocGH01_12_v2	773463	778501	11	0.000237379	0.000237379	POWCR01_120025700	LT594516	834429	839531	10	0.000219641	0.000219641	PF3D7_1333200	Pf3D7_13_v3	1360971	1367998	11	0.000226689	0.000226689			0.925276				0.000683709
PocGH01_12029800	PocGH01_12_v2	772333	772968	0	0	1e-05	POWCR01_120025600	LT594516	833161	833796	3	0.000539583	0.000539583	PF3D7_1333300	Pf3D7_13_v3	1367637	1369621	5	0.000343974	0.000343974			53.9583				0.000883557
PocGH01_12029700	PocGH01_12_v2	769894	770589	0	0	1e-05	POWCR01_120025400	LT594516	830792	831487	0	0	1e-05	PF3D7_1333400	Pf3D7_13_v3	1369452	1370905	2	0.000399154	0.000399154			1				0.000399154
PocGH01_12029200	PocGH01_12_v2	751230	755079	8	0.000264742	0.000264742	POWCR01_120024900	LT594516	811627	815468	10	0.000163224	0.000163224	PF3D7_1333900	Pf3D7_13_v3	1384922	1389288	6	0.000140717	0.000140717			0.61654				0.000568683
PocGH01_12029100	PocGH01_12_v2	748466	749779	12	0.000477361	0.000477361	POWCR01_120024800	LT594516	808908	810221	2	6.17771e-05	6.17771e-05	PF3D7_1334000	Pf3D7_13_v3	1389425	1391366	2	0.000105477	0.000105477			0.129414				0.000644615
PocGH01_12029000	PocGH01_12_v2	743725	746439	7	0.000163857	0.000163857	POWCR01_120024700	LT594516	804329	807043	7	0.000210713	0.000210713	PF3D7_1334100	Pf3D7_13_v3	1392263	1396454	6	0.000331187	0.000331187			1.28596				0.000705757
PocGH01_12028900	PocGH01_12_v2	738880	740445	7	0.000343048	0.000343048	POWCR01_120024600	LT594516	799266	800819	0	0	1e-05	PF3D7_1334200	Pf3D7_13_v3	1397512	1399983	2	8.28626e-05	8.28626e-05			0.0291504				0.000425911
PocGH01_12027400	PocGH01_12_v2	692584	696802	37	0.000639413	0.000639413	POWCR01_120022900	LT594516	752332	756562	4	9.72806e-05	9.72806e-05	PF3D7_1335700	Pf3D7_13_v3	1456097	1461662	7	0.000145161	0.000145161			0.15214				0.000881855
PocGH01_12027300	PocGH01_12_v2	689732	691573	10	0.000617394	0.000617394	POWCR01_120022800	LT594516	749461	751302	1	4.40625e-05	4.40625e-05	PF3D7_1335800	Pf3D7_13_v3	1462045	1464260	3	0.00027217	0.00027217			0.0713685				0.000933626
PocGH01_12027100	PocGH01_12_v2	680917	682668	4	0.000406884	0.000406884	POWCR01_120022600	LT594516	740627	742259	4	0.000383397	0.000383397	PF3D7_1336000	Pf3D7_13_v3	1469753	1471997	3	0.000420723	0.000420723			0.942276				0.001211
PocGH01_12027000	PocGH01_12_v2	679059	680015	1	0.000101814	0.000101814	POWCR01_120022500	LT594516	738713	739712	1	0.000118851	0.000118851	PF3D7_1336100	Pf3D7_13_v3	1472056	1473319	1	4.16389e-05	4.16389e-05			1.16733				0.000262304
PocGH01_12026900	PocGH01_12_v2	676018	678013	5	0.000125251	0.000125251	POWCR01_120022400	LT594516	736117	737726	1	0.000216041	0.000216041	PF3D7_1336200	Pf3D7_13_v3	1473321	1476255	5	0.000267532	0.000267532			1.72486				0.000608824
PocGH01_12026800	PocGH01_12_v2	674256	675371	6	0.000710142	0.000710142	POWCR01_120022300	LT594516	733865	735016	2	0.000134231	0.000134231	PF3D7_1336300	Pf3D7_13_v3	1476333	1477407	1	9.52728e-05	9.52728e-05			0.18902				0.000939646
PocGH01_12026400	PocGH01_12_v2	669455	670343	0	0	1e-05	POWCR01_120022000	LT594516	729177	730001	1	0.00010306	0.00010306	PF3D7_1336600	Pf3D7_13_v3	1480483	1482222	4	0.000333546	0.000333546			10.306				0.000436606
PocGH01_12026200	PocGH01_12_v2	663109	664182	7	0.000325885	0.000325885	POWCR01_120021800	LT594516	722670	723806	0	0	1e-05	PF3D7_1336800	Pf3D7_13_v3	1485785	1487899	2	9.68494e-05	9.68494e-05			0.0306857				0.000422734
PocGH01_12026100	PocGH01_12_v2	660395	662586	5	0.00025503	0.00025503	POWCR01_120021700	LT594516	719961	722140	5	0.000118779	0.000118779	PF3D7_1336900	Pf3D7_13_v3	1487930	1490567	4	0.000189807	0.000189807			0.465745				0.000563616
PocGH01_12026000	PocGH01_12_v2	656484	659330	13	0.000291385	0.000291385	POWCR01_120021600	LT594516	716198	719048	8	0.000367732	0.000367732	PF3D7_1337000	Pf3D7_13_v3	1491206	1494872	0	0	1e-05			1.26201				0.000659117
PocGH01_12025900	PocGH01_12_v2	653448	655472	3	0.00011588	0.00011588	POWCR01_120021500	LT594516	713132	715155	3	0.00012412	0.00012412	PF3D7_1337100	Pf3D7_13_v3	1495106	1497722	2	0.000113059	0.000113059			1.07111				0.000353059
PocGH01_12025800	PocGH01_12_v2	649762	652791	31	0.000580505	0.000580505	POWCR01_120021400	LT594516	709355	712381	5	0.000134078	0.000134078	PF3D7_1337200	Pf3D7_13_v3	1497877	1501494	6	0.000339696	0.000339696			0.230968				0.00105428
PocGH01_12025600	PocGH01_12_v2	642445	644367	11	0.000724066	0.000724066	POWCR01_120021200	LT594516	701888	703779	7	0.000311507	0.000311507	PF3D7_1337400	Pf3D7_13_v3	1506707	1509508	2	5.53354e-05	5.53354e-05			0.430219				0.00109091
PocGH01_12025300	PocGH01_12_v2	624459	626803	9	0.000306746	0.000306746	POWCR01_120020900	LT594516	683981	686455	3	0.000132733	0.000132733	PF3D7_1337700	Pf3D7_13_v3	1525110	1528360	5	0.000238027	0.000238027			0.432713				0.000677506
PocGH01_12024800	PocGH01_12_v2	605896	606606	7	0.000492264	0.000492264	POWCR01_120020400	LT594516	664169	664876	1	0.00032752	0.00032752	PF3D7_1338200	Pf3D7_13_v3	1544563	1547358	3	0.00010786	0.00010786			0.665334				0.000927644
PocGH01_12024600	PocGH01_12_v2	597524	599977	7	0.000158832	0.000158832	POWCR01_120020200	LT594516	655919	658385	3	0.000117885	0.000117885	PF3D7_1338400	Pf3D7_13_v3	1550500	1553305	3	0.000109499	0.000109499			0.742199				0.000386216
PocGH01_12024500	PocGH01_12_v2	594148	596190	2	0.000109824	0.000109824	POWCR01_120020100	LT594516	652491	654533	4	0.000177346	0.000177346	PF3D7_1338500	Pf3D7_13_v3	1554199	1556364	5	0.000297498	0.000297498			1.61482				0.000584668
PocGH01_12024400	PocGH01_12_v2	590726	593620	24	0.000533298	0.000533298	POWCR01_120020000	LT594516	649060	651979	5	0.000181656	0.000181656	PF3D7_1338600	Pf3D7_13_v3	1556354	1561135	9	0.000261769	0.000261769			0.340628				0.000976723
PocGH01_12024300	PocGH01_12_v2	587025	588959	12	0.000568475	0.000568475	POWCR01_120019900	LT594516	645448	647391	3	8.84674e-05	8.84674e-05	PF3D7_1338700	Pf3D7_13_v3	1561210	1563893	6	0.000296791	0.000296791			0.155622				0.000953733
PocGH01_12024100	PocGH01_12_v2	577611	580304	11	0.000221765	0.000221765	POWCR01_120019700	LT594516	636115	638805	3	0.000247021	0.000247021	PF3D7_1338900	Pf3D7_13_v3	1568367	1571577	6	0.000347313	0.000347313			1.11389				0.000816099
PocGH01_12023500	PocGH01_12_v2	559156	560698	0	0	1e-05	POWCR01_120019100	LT594516	616522	618066	3	0.000212635	0.000212635	PF3D7_1339600	Pf3D7_13_v3	1588075	1590380	3	0.000133241	0.000133241			21.2635				0.000345876
PocGH01_12023300	PocGH01_12_v2	552214	552444	0	0	1e-05	POWCR01_120018900	LT594516	609270	609500	0	0	1e-05	PF3D7_1339800	Pf3D7_13_v3	1596717	1597962	3	0.000237498	0.000237498			1				0.000237498
PocGH01_12023000	PocGH01_12_v2	540546	541391	1	5.91017e-05	5.91017e-05	POWCR01_120018600	LT594516	596731	597576	0	0	1e-05	PF3D7_1340100	Pf3D7_13_v3	1603632	1605515	7	0.000377535	0.000377535			0.1692				0.000436637
PocGH01_12022900	PocGH01_12_v2	539549	539731	0	0	1e-05	POWCR01_120018500	LT594516	595804	595986	0	0	1e-05	PF3D7_1340200	Pf3D7_13_v3	1605532	1606298	3	0.000400593	0.000400593			1				0.000400593
PocGH01_12022700	PocGH01_12_v2	532423	534112	9	0.000623578	0.000623578	POWCR01_120018300	LT594516	588593	590265	2	7.68096e-05	7.68096e-05	PF3D7_1340400	Pf3D7_13_v3	1610715	1611989	6	0.000847907	0.000847907			0.123176				0.00154829
PocGH01_12021600	PocGH01_12_v2	498056	499480	2	6.83808e-05	6.83808e-05	POWCR01_120017200	LT594516	552682	554106	3	0.00011799	0.00011799	PF3D7_1341500	Pf3D7_13_v3	1639020	1641267	3	0.000212612	0.000212612			1.72548				0.000398983
PocGH01_12021500	PocGH01_12_v2	494322	496637	3	0.000122891	0.000122891	POWCR01_120017100	LT594516	548912	551227	5	0.000208625	0.000208625	PF3D7_1341600	Pf3D7_13_v3	1641926	1644490	3	0.000221828	0.000221828			1.69764				0.000553344
PocGH01_12021400	PocGH01_12_v2	492628	493439	7	0.000489453	0.000489453	POWCR01_120017000	LT594516	547087	547896	5	0.000862683	0.000862683	PF3D7_1341700	Pf3D7_13_v3	1645048	1645868	2	0.000249496	0.000249496			1.76255				0.00160163
PocGH01_12021300	PocGH01_12_v2	490554	491900	3	0.000524432	0.000524432	POWCR01_120016900	LT594516	545038	546384	7	0.00063408	0.00063408	PF3D7_1341800	Pf3D7_13_v3	1645735	1648368	4	0.000190095	0.000190095			1.20908				0.00134861
PocGH01_12021200	PocGH01_12_v2	486946	488541	3	0.000262676	0.000262676	POWCR01_120016800	LT594516	541443	543039	1	5.32399e-05	5.32399e-05	PF3D7_1341900	Pf3D7_13_v3	1649035	1651981	1	3.47534e-05	3.47534e-05			0.202683				0.000350669
PocGH01_12021000	PocGH01_12_v2	476333	479122	14	0.000267898	0.000267898	POWCR01_120016600	LT594516	530621	533410	2	3.11672e-05	3.11672e-05	PF3D7_1342100	Pf3D7_13_v3	1655461	1660193	8	0.000162594	0.000162594			0.11634				0.000461659
PocGH01_12020900	PocGH01_12_v2	472908	475529	12	0.000442541	0.000442541	POWCR01_120016500	LT594516	527216	529837	5	0.000232518	0.000232518	PF3D7_1342200	Pf3D7_13_v3	1660640	1663930	2	0.000134856	0.000134856			0.525416				0.000809915
PocGH01_12020600	PocGH01_12_v2	463890	465501	2	5.88607e-05	5.88607e-05	POWCR01_120016200	LT594516	517685	519302	6	0.000560124	0.000560124	PF3D7_1342500	Pf3D7_13_v3	1669390	1671510	7	0.00043526	0.00043526			9.51609				0.00105424
PocGH01_12020500	PocGH01_12_v2	458366	461106	42	0.000798914	0.000798914	POWCR01_120016100	LT594516	512007	514758	4	0.000106378	0.000106378	PF3D7_1342600	Pf3D7_13_v3	1673239	1677299	5	0.000190551	0.000190551			0.133153				0.00109584
PocGH01_12020300	PocGH01_12_v2	453385	455145	0	0	1e-05	POWCR01_120016000	LT594516	506616	508376	4	0.000397776	0.000397776	PF3D7_1342800	Pf3D7_13_v3	1678802	1682001	4	0.000156472	0.000156472			39.7776				0.000554248
PocGH01_12020100	PocGH01_12_v2	436169	437352	5	0.000291277	0.000291277	POWCR01_120015800	LT594516	488475	489692	4	0.000366561	0.000366561	PF3D7_1343000	Pf3D7_13_v3	1695462	1699267	8	0.000361786	0.000361786			1.25846				0.00101962
PocGH01_12020000	PocGH01_12_v2	433392	434336	2	0.000206214	0.000206214	POWCR01_120015700	LT594516	485826	486770	1	8.99727e-05	8.99727e-05	PF3D7_1343100	Pf3D7_13_v3	1699588	1702492	6	0.000442657	0.000442657			0.436307				0.000738844
PocGH01_12019700	PocGH01_12_v2	413216	417883	14	0.000187874	0.000187874	POWCR01_120015400	LT594516	464350	469103	6	0.000171938	0.000171938	PF3D7_1343400	Pf3D7_13_v3	1714271	1719409	7	0.000217011	0.000217011			0.915177				0.000576823
PocGH01_12019600	PocGH01_12_v2	410660	412088	17	0.000647022	0.000647022	POWCR01_120015300	LT594516	461660	463106	5	0.000478752	0.000478752	PF3D7_1343500	Pf3D7_13_v3	1719474	1721883	3	0.000203042	0.000203042			0.739932				0.00132882
PocGH01_12019500	PocGH01_12_v2	408490	410220	6	0.000200714	0.000200714	POWCR01_120015200	LT594516	459474	461204	3	0.000123354	0.000123354	PF3D7_1343600	Pf3D7_13_v3	1721704	1724056	2	8.70533e-05	8.70533e-05			0.614576				0.000411121
PocGH01_12019100	PocGH01_12_v2	371137	373776	6	0.000126767	0.000126767	POWCR01_120014800	LT594516	421341	424088	12	0.000303816	0.000303816	PF3D7_1344000	Pf3D7_13_v3	1758930	1762648	6	0.000260092	0.000260092			2.39665				0.000690675
PocGH01_12018900	PocGH01_12_v2	361299	364157	9	0.000173989	0.000173989	POWCR01_120014600	LT594516	411489	414281	6	0.000288169	0.000288169	PF3D7_1344200	Pf3D7_13_v3	1768122	1772620	6	0.000209941	0.000209941			1.65625				0.000672099
PocGH01_12018500	PocGH01_12_v2	341028	342299	1	3.93082e-05	3.93082e-05	POWCR01_120014200	LT594516	391214	392485	0	0	1e-05	PF3D7_1344600	Pf3D7_13_v3	1789220	1790757	0	0	1e-05			0.2544				3.93082e-05
PocGH01_12018400	PocGH01_12_v2	337253	340660	13	0.000246404	0.000246404	POWCR01_120014100	LT594516	387469	390846	7	0.000418737	0.000418737	PF3D7_1344700	Pf3D7_13_v3	1790894	1794920	3	9.89056e-05	9.89056e-05			1.69939				0.000764047
PocGH01_12018300	PocGH01_12_v2	334165	335714	6	0.000339993	0.000339993	POWCR01_120014000	LT594516	384319	385880	1	0.000148453	0.000148453	PF3D7_1344800	Pf3D7_13_v3	1795375	1798284	2	7.03905e-05	7.03905e-05			0.436635				0.000558837
PocGH01_12018000	PocGH01_12_v2	320788	321790	2	9.20574e-05	9.20574e-05	POWCR01_120013800	LT594516	371043	371876	0	0	1e-05	PF3D7_1345100	Pf3D7_13_v3	1809393	1810615	2	0.00052107	0.00052107			0.108628				0.000613127
PocGH01_12017800	PocGH01_12_v2	314574	315297	0	0	1e-05	POWCR01_120013600	LT594516	364261	364994	0	0	1e-05	PF3D7_1345300	Pf3D7_13_v3	1814550	1815796	2	0.000164263	0.000164263			1				0.000164263
PocGH01_12017700	PocGH01_12_v2	308021	313545	13	0.000204671	0.000204671	POWCR01_120013500	LT594516	357513	363196	14	0.000334376	0.000334376	PF3D7_1345400	Pf3D7_13_v3	1816344	1821300	8	0.000183656	0.000183656			1.63372				0.000722703
PocGH01_12017600	PocGH01_12_v2	304588	305346	17	0.00179217	0.00179217	POWCR01_120013400	LT594516	354203	354961	2	0.000114567	0.000114567	PF3D7_1345500	Pf3D7_13_v3	1822843	1825456	2	7.83613e-05	7.83613e-05			0.0639264				0.0019851
PocGH01_12017400	PocGH01_12_v2	298158	299564	15	0.000603804	0.000603804	POWCR01_120013200	LT594516	350724	352130	0	0	1e-05	PF3D7_1345700	Pf3D7_13_v3	1827863	1830813	4	0.000389481	0.000389481			0.0165617				0.000993285
PocGH01_12017300	PocGH01_12_v2	292229	295342	5	0.000240032	0.000240032	POWCR01_120013100	LT594516	344624	347701	10	0.000299841	0.000299841	PF3D7_1345800	Pf3D7_13_v3	1830487	1835383	10	0.000317493	0.000317493			1.24917				0.000857366
PocGH01_12017100	PocGH01_12_v2	286516	288729	2	6.65925e-05	6.65925e-05	POWCR01_120013000	LT594516	338867	341071	4	0.000166959	0.000166959	PF3D7_1346000	Pf3D7_13_v3	1837752	1840105	1	4.35082e-05	4.35082e-05			2.50717				0.00027706
PocGH01_12017000	PocGH01_12_v2	281354	282970	16	0.000524079	0.000524079	POWCR01_120012900	LT594516	333833	335435	1	5.06324e-05	5.06324e-05	PF3D7_1346100	Pf3D7_13_v3	1842673	1844921	2	0.000166978	0.000166978			0.0966122				0.000741689
PocGH01_12016700	PocGH01_12_v2	255921	272075	62	0.000326058	0.000326058	POWCR01_120012600	LT594516	308248	324534	35	0.000152469	0.000152469	PF3D7_1346400	Pf3D7_13_v3	1852631	1871215	25	0.000200226	0.000200226			0.467613				0.000678753
PocGH01_12016600	PocGH01_12_v2	253292	254860	3	0.000156069	0.000156069	POWCR01_120012500	LT594516	305646	307214	2	0.000105923	0.000105923	PF3D7_1346500	Pf3D7_13_v3	1871485	1873751	3	0.000175692	0.000175692			0.678693				0.000437684
PocGH01_12016500	PocGH01_12_v2	252433	252975	0	0	1e-05	POWCR01_120012400	LT594516	304763	305305	0	0	1e-05	PF3D7_1346600	Pf3D7_13_v3	1873784	1875145	3	0.000476247	0.000476247			1				0.000476247
PocGH01_12016100	PocGH01_12_v2	240721	242897	0	0	1e-05	POWCR01_120012000	LT594516	292619	294828	6	0.000117171	0.000117171	PF3D7_1347000	Pf3D7_13_v3	1882964	1884946	4	0.000327105	0.000327105			11.7171				0.000444276
PocGH01_12014600	PocGH01_12_v2	175411	177024	6	0.000492597	0.000492597	POWCR01_120009800	LT594516	194379	196096	0	0	1e-05	PF3D7_1348600	Pf3D7_13_v3	1952854	1954954	1	4.87474e-05	4.87474e-05			0.0203006				0.000541344
PocGH01_12014500	PocGH01_12_v2	172087	175316	8	0.000167897	0.000167897	POWCR01_120009700	LT594516	190729	194284	6	0.000104075	0.000104075	PF3D7_1348700	Pf3D7_13_v3	1955254	1958358	4	0.00013194	0.00013194			0.619874				0.000403912
PocGH01_12014300	PocGH01_12_v2	164215	164574	2	0.000409544	0.000409544	POWCR01_120009500	LT594516	182837	183208	2	0.000233754	0.000233754	PF3D7_1348900	Pf3D7_13_v3	1965627	1966386	0	0	1e-05			0.570767				0.000643298
PocGH01_12014200	PocGH01_12_v2	160149	163265	20	0.000531924	0.000531924	POWCR01_120009400	LT594516	178710	181860	3	0.000127557	0.000127557	PF3D7_1349000	Pf3D7_13_v3	1966890	1969427	3	0.000156932	0.000156932			0.239803				0.000816413
PocGH01_12014000	PocGH01_12_v2	155057	157426	2	0.000170947	0.000170947	POWCR01_120009300	LT594516	173418	175787	4	0.000103564	0.000103564	PF3D7_1349200	Pf3D7_13_v3	1971557	1974585	9	0.000909182	0.000909182			0.605825				0.00118369
PocGH01_12013600	PocGH01_12_v2	133317	134276	2	0.000202991	0.000202991	POWCR01_120008900	LT594516	151105	152067	2	9.02975e-05	9.02975e-05	PF3D7_1349600	Pf3D7_13_v3	1996357	1998701	3	0.000131025	0.000131025			0.444835				0.000424314
PocGH01_12013500	PocGH01_12_v2	131733	132709	0	0	1e-05	POWCR01_120008800	LT594516	149429	150400	3	0.000360924	0.000360924	PF3D7_1349700	Pf3D7_13_v3	1998716	1999945	2	0.000166534	0.000166534			36.0924				0.000527458
PocGH01_12013300	PocGH01_12_v2	127954	128487	0	0	1e-05	POWCR01_120008600	LT594516	145471	146010	2	0.000300686	0.000300686	PF3D7_1349900	Pf3D7_13_v3	2002379	2002989	0	0	1e-05			30.0686				0.000300686
PocGH01_12013200	PocGH01_12_v2	125255	127101	13	0.000388199	0.000388199	POWCR01_120008500	LT594516	142739	144654	3	0.000173469	0.000173469	PF3D7_1350000	Pf3D7_13_v3	2003004	2005374	4	0.000211181	0.000211181			0.446856				0.000772849
PocGH01_12012600	PocGH01_12_v2	107129	108055	1	0.000105109	0.000105109	POWCR01_120007900	LT594516	124086	125024	1	4.63027e-05	4.63027e-05	PF3D7_1350600	Pf3D7_13_v3	2021350	2022307	7	0.00190356	0.00190356			0.440521				0.00205497
PocGH01_12012500	PocGH01_12_v2	104391	105665	8	0.000309751	0.000309751	POWCR01_120007800	LT594516	121152	122426	1	6.66856e-05	6.66856e-05	PF3D7_1350700	Pf3D7_13_v3	2023039	2025270	1	4.58863e-05	4.58863e-05			0.215288				0.000422323
PocGH01_12012400	PocGH01_12_v2	103155	104033	2	0.000354424	0.000354424	POWCR01_120007700	LT594516	119905	120783	2	0.000146192	0.000146192	PF3D7_1350800	Pf3D7_13_v3	2025366	2026106	0	0	1e-05			0.412478				0.000500616
PocGH01_12012300	PocGH01_12_v2	99663	101468	1	5.11145e-05	5.11145e-05	POWCR01_120007600	LT594516	116416	118182	2	4.92114e-05	4.92114e-05	PF3D7_1350900	Pf3D7_13_v3	2026229	2029960	6	0.000314073	0.000314073			0.962768				0.000414399
PocGH01_12012000	PocGH01_12_v2	79561	84094	19	0.000351498	0.000351498	POWCR01_120007300	LT594516	96573	101094	6	0.000169227	0.000169227	PF3D7_1351200	Pf3D7_13_v3	2042430	2048269	14	0.00037413	0.00037413			0.481445				0.000894855
PocGH01_12011900	PocGH01_12_v2	77157	78449	25	0.00114423	0.00114423	POWCR01_120007200	LT594516	94092	95426	6	0.000281568	0.000281568	PF3D7_1351300	Pf3D7_13_v3	2048381	2049656	5	0.000401325	0.000401325			0.246076				0.00182712
PocGH01_12011600	PocGH01_12_v2	68765	70270	17	0.000716791	0.000716791	POWCR01_120006900	LT594516	85485	86990	1	5.64569e-05	5.64569e-05	PF3D7_1351600	Pf3D7_13_v3	2055161	2057075	1	5.34821e-05	5.34821e-05			0.0787634				0.00082673
PocGH01_12011400	PocGH01_12_v2	59341	60398	3	0.000172162	0.000172162	POWCR01_120006700	LT594516	76073	77144	0	0	1e-05	PF3D7_1351800	Pf3D7_13_v3	2065333	2067148	2	0.00024439	0.00024439			0.0580848				0.000416552
PocGH01_12010800	PocGH01_12_v2	33285	37805	11	0.000189429	0.000189429	POWCR01_120006000	LT594516	49738	54273	7	0.000102883	0.000102883	PF3D7_1352400	Pf3D7_13_v3	2087113	2092848	6	0.000261878	0.000261878			0.543122				0.00055419
PocGH01_12010600	PocGH01_12_v2	24612	28227	13	0.000344996	0.000344996	POWCR01_120005800	LT594516	40884	44491	2	4.60608e-05	4.60608e-05	PF3D7_1352600	Pf3D7_13_v3	2096326	2099369	5	0.000306552	0.000306552			0.133511				0.000697609
PocGH01_12010500	PocGH01_12_v2	15210	22592	57	0.000559708	0.000559708	POWCR01_120005700	LT594516	31599	38861	11	0.000216306	0.000216306	PF3D7_1352700	Pf3D7_13_v3	2101043	2109710	7	0.000196928	0.000196928			0.386462				0.000972942
PocGH01_12010400	PocGH01_12_v2	11442	14154	5	0.000299602	0.000299602	POWCR01_120005600	LT594516	27947	30531	4	0.000219415	0.000219415	PF3D7_1352800	Pf3D7_13_v3	2110042	2113787	10	0.000388845	0.000388845			0.732355				0.000907862
PocGH01_11026000	PocGH01_11_v2	654447	655415	0	0	1e-05	POWCR01_110020100	LT594515	654988	655956	0	0	1e-05	PF3D7_1353500	Pf3D7_13_v3	2143723	2145387	3	0.000416918	0.000416918			1				0.000416918
PocGH01_11025800	PocGH01_11_v2	648405	648908	4	0.00113706	0.00113706	POWCR01_110019900	LT594515	648754	649257	0	0	1e-05	PF3D7_1353700	Pf3D7_13_v3	2149723	2150864	2	0.000259085	0.000259085			0.00879461				0.00139614
PocGH01_11025700	PocGH01_11_v2	646609	647614	1	0.000489371	0.000489371	POWCR01_110019800	LT594515	647001	648015	1	4.28357e-05	4.28357e-05	PF3D7_1353800	Pf3D7_13_v3	2151014	2152684	1	6.12916e-05	6.12916e-05			0.0875322				0.000593498
PocGH01_11025600	PocGH01_11_v2	643545	644840	5	0.000190937	0.000190937	POWCR01_110019700	LT594515	643926	645227	1	3.33934e-05	3.33934e-05	PF3D7_1353900	Pf3D7_13_v3	2153175	2155528	3	0.000130524	0.000130524			0.174892				0.000354854
PocGH01_11025200	PocGH01_11_v2	630388	633694	13	0.000221391	0.000221391	POWCR01_110019300	LT594515	630574	633930	3	0.000106781	0.000106781	PF3D7_1354300	Pf3D7_13_v3	2163553	2168036	7	0.000241097	0.000241097			0.482319				0.000569269
PocGH01_11025100	PocGH01_11_v2	627383	628664	7	0.000513021	0.000513021	POWCR01_110019200	LT594515	627714	628998	3	0.000163172	0.000163172	PF3D7_1354400	Pf3D7_13_v3	2169202	2172008	4	0.000210812	0.000210812			0.318061				0.000887005
PocGH01_11024900	PocGH01_11_v2	619650	620854	5	0.000362805	0.000362805	POWCR01_110019000	LT594515	619638	620863	7	0.000347853	0.000347853	PF3D7_1354600	Pf3D7_13_v3	2175867	2177361	1	6.85072e-05	6.85072e-05			0.958788				0.000779165
PocGH01_11024800	PocGH01_11_v2	617579	618622	5	0.000282471	0.000282471	POWCR01_110018900	LT594515	617594	618637	1	0.000296196	0.000296196	PF3D7_1354700	Pf3D7_13_v3	2178639	2179862	5	0.00113426	0.00113426			1.04859				0.00171293
PocGH01_11024600	PocGH01_11_v2	611420	613195	2	5.63063e-05	5.63063e-05	POWCR01_110018700	LT594515	611432	613207	5	0.000427099	0.000427099	PF3D7_1354900	Pf3D7_13_v3	2183640	2186476	5	0.000180504	0.000180504			7.58528				0.000663909
PocGH01_11024500	PocGH01_11_v2	606587	609406	13	0.000411893	0.000411893	POWCR01_110018600	LT594515	606593	609412	5	0.000121287	0.000121287	PF3D7_1355100	Pf3D7_13_v3	2186494	2190804	1	2.37574e-05	2.37574e-05			0.294462				0.000556937
PocGH01_11024400	PocGH01_11_v2	602888	605584	5	0.000180187	0.000180187	POWCR01_110018500	LT594515	602692	605370	10	0.000221454	0.000221454	PF3D7_1355200	Pf3D7_13_v3	2190835	2194498	3	0.000108704	0.000108704			1.22902				0.000510345
PocGH01_11024100	PocGH01_11_v2	593175	595349	6	0.000156218	0.000156218	POWCR01_110018200	LT594515	592784	595024	3	0.000145725	0.000145725	PF3D7_1355500	Pf3D7_13_v3	2198698	2202351	4	0.000205546	0.000205546			0.932831				0.000507489
PocGH01_11024000	PocGH01_11_v2	589632	591662	8	0.00033268	0.00033268	POWCR01_110018100	LT594515	589147	591164	4	8.61809e-05	8.61809e-05	PF3D7_1355600	Pf3D7_13_v3	2202011	2205513	6	0.000328107	0.000328107			0.25905				0.000746968
PocGH01_11023800	PocGH01_11_v2	574128	574850	0	0	1e-05	POWCR01_110017900	LT594515	573498	574201	3	0.000356873	0.000356873	PF3D7_1355800	Pf3D7_13_v3	2212459	2215136	5	0.000191221	0.000191221			35.6873				0.000548094
PocGH01_11023700	PocGH01_11_v2	571697	572902	6	0.000387017	0.000387017	POWCR01_110017800	LT594515	571167	572372	2	0.000134612	0.000134612	PF3D7_1355900	Pf3D7_13_v3	2216285	2218436	0	0	1e-05			0.347819				0.000521629
PocGH01_11023400	PocGH01_11_v2	559236	559991	23	0.00182156	0.00182156	POWCR01_110017500	LT594515	558667	559419	0	0	1e-05	PF3D7_1356200	Pf3D7_13_v3	2228269	2229941	1	6.12183e-05	6.12183e-05			0.0054898				0.00188278
PocGH01_11023300	PocGH01_11_v2	555196	557723	10	0.000400657	0.000400657	POWCR01_110017200	LT594515	545889	548453	4	0.000113388	0.000113388	PF3D7_1357200	Pf3D7_13_v3	2271135	2274371	7	0.000385391	0.000385391			0.283005				0.000899436
PocGH01_11023200	PocGH01_11_v2	553946	554311	0	0	1e-05	POWCR01_110017100	LT594515	544529	544894	0	0	1e-05	PF3D7_1357300	Pf3D7_13_v3	2274713	2275078	0	0	1e-05			1				0
PocGH01_11023000	PocGH01_11_v2	545611	548241	12	0.000418108	0.000418108	POWCR01_110016900	LT594515	536331	538937	5	0.00011526	0.00011526	PF3D7_1357500	Pf3D7_13_v3	2280953	2284450	1	2.92791e-05	2.92791e-05			0.27567				0.000562647
PocGH01_11022700	PocGH01_11_v2	533401	535801	18	0.000476317	0.000476317	POWCR01_110016600	LT594515	524658	526966	8	0.000358619	0.000358619	PF3D7_1357800	Pf3D7_13_v3	2291061	2295045	2	5.14019e-05	5.14019e-05			0.7529				0.000886338
PocGH01_11022600	PocGH01_11_v2	530598	532149	4	0.000171894	0.000171894	POWCR01_110016500	LT594515	521833	523353	1	5.59002e-05	5.59002e-05	PF3D7_1357900	Pf3D7_13_v3	2295079	2297485	3	0.000165473	0.000165473			0.325202				0.000393267
PocGH01_11022500	PocGH01_11_v2	523632	530079	30	0.000353969	0.000353969	POWCR01_110016400	LT594515	515018	521374	11	0.000208073	0.000208073	PF3D7_1358000	Pf3D7_13_v3	2297267	2305076	8	0.000230219	0.000230219			0.587828				0.000792261
PocGH01_11022200	PocGH01_11_v2	512424	513428	2	0.000146702	0.000146702	POWCR01_110016100	LT594515	503738	504742	1	4.3262e-05	4.3262e-05	PF3D7_1358300	Pf3D7_13_v3	2314206	2316111	0	0	1e-05			0.294897				0.000189964
PocGH01_11022100	PocGH01_11_v2	509842	510839	4	0.000342994	0.000342994	POWCR01_110016000	LT594515	501180	502200	2	0.000398397	0.000398397	PF3D7_1358400	Pf3D7_13_v3	2316496	2318408	5	0.000481842	0.000481842			1.16153				0.00122323
PocGH01_11022000	PocGH01_11_v2	507325	509103	7	0.000351719	0.000351719	POWCR01_110015900	LT594515	498573	500456	1	4.51296e-05	4.51296e-05	PF3D7_1358500	Pf3D7_13_v3	2318416	2321089	1	3.83015e-05	3.83015e-05			0.128312				0.00043515
PocGH01_11021800	PocGH01_11_v2	500478	500939	1	0.000108225	0.000108225	POWCR01_110015700	LT594515	491608	492069	0	0	1e-05	PF3D7_1358700	Pf3D7_13_v3	2325473	2328323	2	0.000103779	0.000103779			0.0924001				0.000212004
PocGH01_11021500	PocGH01_11_v2	479144	488482	45	0.000351595	0.000351595	POWCR01_110015400	LT594515	469777	479190	6	6.27091e-05	6.27091e-05	PF3D7_1359000	Pf3D7_13_v3	2335486	2346648	27	0.00047212	0.00047212			0.178356				0.000886424
PocGH01_11021400	PocGH01_11_v2	475021	477153	5	0.000224795	0.000224795	POWCR01_110015300	LT594515	465498	467648	6	0.000117704	0.000117704	PF3D7_1359100	Pf3D7_13_v3	2347380	2350101	3	0.000112878	0.000112878			0.523606				0.000455377
PocGH01_11021300	PocGH01_11_v2	471594	474210	8	0.00022438	0.00022438	POWCR01_110015200	LT594515	461887	464676	1	3.04746e-05	3.04746e-05	PF3D7_1359200	Pf3D7_13_v3	2350110	2353226	3	8.26012e-05	8.26012e-05			0.135817				0.000337456
PocGH01_11020700	PocGH01_11_v2	429631	430573	0	0	1e-05	POWCR01_110014600	LT594515	418604	419562	0	0	1e-05	PF3D7_1359800	Pf3D7_13_v3	2393370	2394355	0	0	1e-05			1				0
PocGH01_11020500	PocGH01_11_v2	420497	421030	0	0	1e-05	POWCR01_110014400	LT594515	409452	409985	0	0	1e-05	PF3D7_1360000	Pf3D7_13_v3	2403511	2404044	0	0	1e-05			1				0
PocGH01_11020400	PocGH01_11_v2	417813	419134	16	0.000772916	0.000772916	POWCR01_110014300	LT594515	406688	408035	4	0.000252297	0.000252297	PF3D7_1360100	Pf3D7_13_v3	2404623	2406467	4	0.000314564	0.000314564			0.326422				0.00133978
PocGH01_11020300	PocGH01_11_v2	415150	416794	1	0.000112228	0.000112228	POWCR01_110014200	LT594515	403979	405641	4	0.000387539	0.000387539	PF3D7_1360200	Pf3D7_13_v3	2406644	2408604	3	0.000156683	0.000156683			3.45314				0.00065645
PocGH01_11020200	PocGH01_11_v2	412896	414026	3	0.000293591	0.000293591	POWCR01_110014100	LT594515	401684	402814	3	0.000115327	0.000115327	PF3D7_1360300	Pf3D7_13_v3	2408666	2410749	2	0.000240265	0.000240265			0.392815				0.000649183
PocGH01_11020100	PocGH01_11_v2	411129	412160	0	0	1e-05	POWCR01_110014000	LT594515	399889	400932	1	0.000155478	0.000155478	PF3D7_1360400	Pf3D7_13_v3	2411192	2412387	1	8.5634e-05	8.5634e-05			15.5478				0.000241112
PocGH01_11019800	PocGH01_11_v2	382783	386061	2	5.7868e-05	5.7868e-05	POWCR01_110013700	LT594515	371334	374612	10	0.000142338	0.000142338	PF3D7_1360800	Pf3D7_13_v3	2434692	2439303	5	0.000246743	0.000246743			2.4597				0.000446949
PocGH01_11019000	PocGH01_11_v2	347312	347722	2	0.000358725	0.000358725	POWCR01_110012900	LT594515	336095	336505	0	0	1e-05	PF3D7_1361600	Pf3D7_13_v3	2469127	2469540	1	0.00115447	0.00115447			0.0278765				0.00151319
PocGH01_11018900	PocGH01_11_v2	344568	345663	1	8.89014e-05	8.89014e-05	POWCR01_110012800	LT594515	333356	334448	3	0.000266076	0.000266076	PF3D7_1361700	Pf3D7_13_v3	2470306	2472405	1	4.87706e-05	4.87706e-05			2.99293				0.000403748
PocGH01_11018800	PocGH01_11_v2	335029	343166	14	0.000254898	0.000254898	POWCR01_110012700	LT594515	323793	331935	17	0.000313835	0.000313835	PF3D7_1361800	Pf3D7_13_v3	2473498	2482244	17	0.000426726	0.000426726			1.23122				0.000995459
PocGH01_11018700	PocGH01_11_v2	332947	333771	1	6.06061e-05	6.06061e-05	POWCR01_110012600	LT594515	321591	322415	0	0	1e-05	PF3D7_1361900	Pf3D7_13_v3	2481776	2484101	1	4.40319e-05	4.40319e-05			0.165				0.000104638
PocGH01_11018600	PocGH01_11_v2	328331	328927	10	0.000837521	0.000837521	POWCR01_110012500	LT594515	316898	317494	0	0	1e-05	PF3D7_1362000	Pf3D7_13_v3	2486033	2487778	2	0.000117318	0.000117318			0.01194				0.000954839
PocGH01_11018500	PocGH01_11_v2	325138	327197	17	0.000539462	0.000539462	POWCR01_110012400	LT594515	313558	315740	1	3.89483e-05	3.89483e-05	PF3D7_1362100	Pf3D7_13_v3	2487843	2489579	2	0.000117925	0.000117925			0.0721984				0.000696335
PocGH01_11018400	PocGH01_11_v2	321603	323054	10	0.00034261	0.00034261	POWCR01_110012300	LT594515	309962	311413	4	0.000201621	0.000201621	PF3D7_1362200	Pf3D7_13_v3	2489913	2492561	1	3.8663e-05	3.8663e-05			0.588485				0.000582894
PocGH01_11018300	PocGH01_11_v2	318827	319405	0	0	1e-05	POWCR01_110012200	LT594515	307182	307760	0	0	1e-05	PF3D7_1362300	Pf3D7_13_v3	2492607	2494181	3	0.000252884	0.000252884			1				0.000252884
PocGH01_11018100	PocGH01_11_v2	306759	309164	3	0.000189697	0.000189697	POWCR01_110012000	LT594515	295191	297532	5	0.000128302	0.000128302	PF3D7_1362500	Pf3D7_13_v3	2502730	2505875	4	0.000311082	0.000311082			0.676352				0.000629081
PocGH01_11017800	PocGH01_11_v2	288969	295344	8	0.00013472	0.00013472	POWCR01_110011700	LT594515	277256	283631	13	0.000133354	0.000133354	PF3D7_1362800	Pf3D7_13_v3	2518311	2525712	23	0.00044277	0.00044277			0.98986				0.000710844
PocGH01_11017600	PocGH01_11_v2	278639	281932	3	0.000224191	0.000224191	POWCR01_110011500	LT594515	266880	270215	8	0.000166533	0.000166533	PF3D7_1363000	Pf3D7_13_v3	2532007	2535722	3	0.000107183	0.000107183			0.742818				0.000497907
PocGH01_11017400	PocGH01_11_v2	272857	274404	2	9.52428e-05	9.52428e-05	POWCR01_110011300	LT594515	261097	262669	2	0.000313257	0.000313257	PF3D7_1363200	Pf3D7_13_v3	2539355	2541896	4	0.000295463	0.000295463			3.28904				0.000703963
PocGH01_11017300	PocGH01_11_v2	271058	272029	9	0.000501417	0.000501417	POWCR01_110011200	LT594515	259135	260846	5	0.000444779	0.000444779	PF3D7_1363300	Pf3D7_13_v3	2542180	2543589	3	0.000524601	0.000524601			0.887044				0.0014708
PocGH01_11017200	PocGH01_11_v2	267822	270602	11	0.000383094	0.000383094	POWCR01_110011100	LT594515	255881	258662	3	9.16867e-05	9.16867e-05	PF3D7_1363400	Pf3D7_13_v3	2543068	2547394	8	0.000210396	0.000210396			0.239332				0.000685177
PocGH01_11017000	PocGH01_11_v2	261845	262414	0	0	1e-05	POWCR01_110010900	LT594515	250015	250584	2	0.000413773	0.000413773	PF3D7_1363600	Pf3D7_13_v3	2551210	2552002	0	0	1e-05			41.3773				0.000413773
PocGH01_11016600	PocGH01_11_v2	245311	247692	3	0.000102801	0.000102801	POWCR01_110010500	LT594515	233471	235852	2	7.13889e-05	7.13889e-05	PF3D7_1364000	Pf3D7_13_v3	2563135	2567108	7	0.000266311	0.000266311			0.694438				0.000440501
PocGH01_11016100	PocGH01_11_v2	215469	217106	0	0	1e-05	POWCR01_110010000	LT594515	201882	203522	2	0.000103625	0.000103625	PF3D7_1364500	Pf3D7_13_v3	2596245	2598309	0	0	1e-05			10.3625				0.000103625
PocGH01_11016000	PocGH01_11_v2	211919	214393	14	0.000282828	0.000282828	POWCR01_110009900	LT594515	198216	200690	2	0.000153028	0.000153028	PF3D7_1364600	Pf3D7_13_v3	2598355	2601731	8	0.000527794	0.000527794			0.541064				0.00096365
PocGH01_11015700	PocGH01_11_v2	205036	206748	0	0	1e-05	POWCR01_110009600	LT594515	192304	193023	0	0	1e-05	PF3D7_1364900	Pf3D7_13_v3	2605886	2608261	4	0.000244263	0.000244263			1				0.000244263
PocGH01_11015600	PocGH01_11_v2	203386	204477	11	0.00083709	0.00083709	POWCR01_110009500	LT594515	189680	190771	0	0	1e-05	PF3D7_1365000	Pf3D7_13_v3	2608363	2610359	2	0.000102572	0.000102572			0.0119461				0.000939662
PocGH01_11015400	PocGH01_11_v2	200612	200767	0	0	1e-05	POWCR01_110009300	LT594515	186864	187019	0	0	1e-05	PF3D7_1365200	Pf3D7_13_v3	2610995	2612309	0	0	1e-05			1				0
PocGH01_11015100	PocGH01_11_v2	192329	193923	20	0.000653525	0.000653525	POWCR01_110009000	LT594515	178369	179958	1	5.34743e-05	5.34743e-05	PF3D7_1365500	Pf3D7_13_v3	2619004	2621127	5	0.000241097	0.000241097			0.0818244				0.000948096
PocGH01_11015000	PocGH01_11_v2	188708	191512	5	0.000185122	0.000185122	POWCR01_110008900	LT594515	174623	177457	6	0.000187114	0.000187114	PF3D7_1365600	Pf3D7_13_v3	2621160	2624082	5	0.000175194	0.000175194			1.01076				0.00054743
PocGH01_11014800	PocGH01_11_v2	181383	182986	1	3.11721e-05	3.11721e-05	POWCR01_110008700	LT594515	167117	168684	4	0.000384502	0.000384502	PF3D7_1365800	Pf3D7_13_v3	2629805	2631978	5	0.000392587	0.000392587			12.3348				0.000808261
PocGH01_11014500	PocGH01_11_v2	175577	176118	4	0.00130097	0.00130097	POWCR01_110008400	LT594515	161107	161649	0	0	1e-05	PF3D7_1366100	Pf3D7_13_v3	2636101	2637601	0	0	1e-05			0.00768657				0.00130097
PocGH01_11014400	PocGH01_11_v2	173599	174042	0	0	1e-05	POWCR01_110008300	LT594515	159204	159647	0	0	1e-05	PF3D7_1366200	Pf3D7_13_v3	2637892	2639016	2	0.000182077	0.000182077			1				0.000182077
PocGH01_11014100	PocGH01_11_v2	150172	150621	1	0.000111111	0.000111111	POWCR01_110008000	LT594515	134391	134840	0	0	1e-05	PF3D7_1366500	Pf3D7_13_v3	2660521	2662797	4	0.000254884	0.000254884			0.0900001				0.000365995
PocGH01_11013400	PocGH01_11_v2	123554	125241	2	0.000115445	0.000115445	POWCR01_110007200	LT594515	106710	108402	3	0.000101583	0.000101583	PF3D7_1367200	Pf3D7_13_v3	2683581	2684967	1	7.38415e-05	7.38415e-05			0.879926				0.000290869
PocGH01_11013300	PocGH01_11_v2	121741	123369	1	3.06937e-05	3.06937e-05	POWCR01_110007100	LT594515	104841	106523	4	0.000252023	0.000252023	PF3D7_1367300	Pf3D7_13_v3	2685059	2686331	0	0	1e-05			8.2109				0.000282717
PocGH01_11012600	PocGH01_11_v2	98305	99046	2	0.000198701	0.000198701	POWCR01_110006400	LT594515	81508	82235	5	0.0015251	0.0015251	PF3D7_1368000	Pf3D7_13_v3	2708492	2709566	2	0.000190546	0.000190546			7.67535				0.00191435
PocGH01_11012500	PocGH01_11_v2	95652	97152	3	0.000177715	0.000177715	POWCR01_110006300	LT594515	78688	80342	2	0.000144789	0.000144789	PF3D7_1368100	Pf3D7_13_v3	2709995	2711880	1	0.000181015	0.000181015			0.814726				0.000503519
PocGH01_11012400	PocGH01_11_v2	91725	93748	16	0.000558101	0.000558101	POWCR01_110006200	LT594515	74756	76812	7	0.000253224	0.000253224	PF3D7_1368200	Pf3D7_13_v3	2713313	2717072	5	0.000160407	0.000160407			0.453724				0.000971732
PocGH01_11012100	PocGH01_11_v2	81173	83605	21	0.000728264	0.000728264	POWCR01_110005900	LT594515	64112	66547	2	3.56964e-05	3.56964e-05	PF3D7_1368500	Pf3D7_13_v3	2722470	2725470	2	6.82561e-05	6.82561e-05			0.0490157				0.000832217
PocGH01_11012000	PocGH01_11_v2	80300	80578	1	0.000349233	0.000349233	POWCR01_110005800	LT594515	63222	63500	0	0	1e-05	PF3D7_1368600	Pf3D7_13_v3	2725142	2726519	3	0.000222971	0.000222971			0.0286342				0.000572204
PocGH01_11011900	PocGH01_11_v2	77183	78663	5	0.000200835	0.000200835	POWCR01_110005700	LT594515	60639	61547	1	0.000170081	0.000170081	PF3D7_1368700	Pf3D7_13_v3	2727274	2729996	7	0.000319716	0.000319716			0.846869				0.000690632
PocGH01_13057700	PocGH01_13_v2	2081348	2083391	13	0.000385136	0.000385136	POWCR01_130054600	LT594517	2244498	2246529	1	7.98813e-05	7.98813e-05	PF3D7_1401900	Pf3D7_14_v3	73418	76793	1	8.08991e-05	8.08991e-05			0.207411				0.000545916
PocGH01_13057500	PocGH01_13_v2	2073025	2075325	7	0.000213954	0.000213954	POWCR01_130054400	LT594517	2236130	2238430	4	0.000184335	0.000184335	PF3D7_1402100	Pf3D7_14_v3	80732	83840	10	0.00066251	0.00066251			0.861564				0.0010608
PocGH01_13057400	PocGH01_13_v2	2070635	2071198	1	8.86525e-05	8.86525e-05	POWCR01_130054300	LT594517	2233653	2234216	1	7.70891e-05	7.70891e-05	PF3D7_1402200	Pf3D7_14_v3	84195	85840	1	6.22225e-05	6.22225e-05			0.869565				0.000227964
PocGH01_13057200	PocGH01_13_v2	2064876	2066603	5	0.000321997	0.000321997	POWCR01_130054100	LT594517	2227683	2229404	1	4.93752e-05	4.93752e-05	PF3D7_1402400	Pf3D7_14_v3	89265	91389	5	0.000283826	0.000283826			0.153341				0.000655198
PocGH01_13056700	PocGH01_13_v2	2046261	2048609	15	0.000494078	0.000494078	POWCR01_130053600	LT594517	2208263	2210611	3	0.000184681	0.000184681	PF3D7_1402900	Pf3D7_14_v3	106341	109299	9	0.000915307	0.000915307			0.373789				0.00159407
PocGH01_13056300	PocGH01_13_v2	2028659	2032391	9	0.000259295	0.000259295	POWCR01_130053200	LT594517	2190391	2194122	5	0.000162843	0.000162843	PF3D7_1403300	Pf3D7_14_v3	121855	125340	10	0.00034603	0.00034603			0.628022				0.000768168
PocGH01_13056200	PocGH01_13_v2	2023920	2028175	13	0.000286775	0.000286775	POWCR01_130053100	LT594517	2185326	2189898	7	0.00017389	0.00017389	PF3D7_1403400	Pf3D7_14_v3	125986	129877	4	0.000128651	0.000128651			0.606364				0.000589316
PocGH01_13055600	PocGH01_13_v2	2006877	2007779	0	0	1e-05	POWCR01_130052500	LT594517	2167918	2168881	2	0.000172405	0.000172405	PF3D7_1404000	Pf3D7_14_v3	143936	144696	2	0.00131593	0.00131593			17.2405				0.00148833
PocGH01_13055400	PocGH01_13_v2	2001581	2002103	0	0	1e-05	POWCR01_130052300	LT594517	2162570	2163105	1	8.11162e-05	8.11162e-05	PF3D7_1404200	Pf3D7_14_v3	147447	148737	6	0.000475995	0.000475995			8.11162				0.000557111
PocGH01_13055300	PocGH01_13_v2	1999087	1999626	1	0.00034188	0.00034188	POWCR01_130052200	LT594517	2159909	2160448	1	0.000801575	0.000801575	PF3D7_1404300	Pf3D7_14_v3	150000	150608	3	0.000504523	0.000504523			2.34461				0.00164798
PocGH01_13054900	PocGH01_13_v2	1985495	1986820	0	0	1e-05	POWCR01_130051800	LT594517	2145990	2147225	2	0.000131344	0.000131344	PF3D7_1404700	Pf3D7_14_v3	160928	162542	8	0.00128948	0.00128948			13.1344				0.00142082
PocGH01_13054400	PocGH01_13_v2	1964132	1965136	2	0.000144165	0.000144165	POWCR01_130051300	LT594517	2124006	2125024	1	0.000341397	0.000341397	PF3D7_1405200	Pf3D7_14_v3	180266	181742	2	0.000300482	0.000300482			2.3681				0.000786044
PocGH01_13054100	PocGH01_13_v2	1952863	1954536	6	0.000231317	0.000231317	POWCR01_130051000	LT594517	2112047	2113744	1	2.56056e-05	2.56056e-05	PF3D7_1405500	Pf3D7_14_v3	190754	192994	4	0.000182808	0.000182808			0.110695				0.000439731
PocGH01_13054000	PocGH01_13_v2	1951205	1952254	1	9.27961e-05	9.27961e-05	POWCR01_130050900	LT594517	2110353	2111402	1	4.14079e-05	4.14079e-05	PF3D7_1405600	Pf3D7_14_v3	192727	194345	1	6.32602e-05	6.32602e-05			0.446225				0.000197464
PocGH01_13053900	PocGH01_13_v2	1946913	1949054	6	0.000260959	0.000260959	POWCR01_130050800	LT594517	2106008	2108143	3	0.000155603	0.000155603	PF3D7_1405700	Pf3D7_14_v3	196106	199602	6	0.000201758	0.000201758			0.596274				0.00061832
PocGH01_13053800	PocGH01_13_v2	1941884	1945870	12	0.000251137	0.000251137	POWCR01_130050700	LT594517	2099861	2102762	2	0.000130511	0.000130511	PF3D7_1405800	Pf3D7_14_v3	200101	204702	11	0.000509396	0.000509396			0.51968				0.000891044
PocGH01_13053700	PocGH01_13_v2	1937181	1940726	13	0.000440041	0.000440041	POWCR01_130050600	LT594517	2093967	2097710	4	9.08378e-05	9.08378e-05	PF3D7_1405900	Pf3D7_14_v3	204930	209333	4	9.30229e-05	9.30229e-05			0.20643				0.000623902
PocGH01_13053600	PocGH01_13_v2	1934308	1935097	3	0.000482278	0.000482278	POWCR01_130050500	LT594517	2091111	2091902	1	5.48968e-05	5.48968e-05	PF3D7_1406000	Pf3D7_14_v3	210252	211328	2	0.000190192	0.000190192			0.113828				0.000727367
PocGH01_13053500	PocGH01_13_v2	1930500	1933691	8	0.000253454	0.000253454	POWCR01_130050400	LT594517	2087164	2090466	3	6.23093e-05	6.23093e-05	PF3D7_1406100	Pf3D7_14_v3	211139	215915	3	0.000133404	0.000133404			0.245841				0.000449167
PocGH01_13053300	PocGH01_13_v2	1915762	1917162	3	0.000412709	0.000412709	POWCR01_130050200	LT594517	2072500	2073900	2	0.000118625	0.000118625	PF3D7_1406300	Pf3D7_14_v3	227948	230574	9	0.000454845	0.000454845			0.28743				0.000986179
PocGH01_13053200	PocGH01_13_v2	1912880	1914631	5	0.000263435	0.000263435	POWCR01_130050100	LT594517	2069595	2071346	5	0.000210153	0.000210153	PF3D7_1406400	Pf3D7_14_v3	230607	232875	7	0.000315966	0.000315966			0.797741				0.000789554
PocGH01_13053100	PocGH01_13_v2	1908150	1912781	11	0.000453931	0.000453931	POWCR01_130050000	LT594517	2064848	2069478	8	0.000268527	0.000268527	PF3D7_1406500	Pf3D7_14_v3	233001	237744	9	0.000364614	0.000364614			0.591559				0.00108707
PocGH01_13053000	PocGH01_13_v2	1902433	1906020	6	0.000110053	0.000110053	POWCR01_130049900	LT594517	2059119	2062673	3	4.83771e-05	4.83771e-05	PF3D7_1406600	Pf3D7_14_v3	238872	244318	6	0.000246524	0.000246524			0.43958				0.000404954
PocGH01_13052800	PocGH01_13_v2	1897936	1899198	4	0.000158353	0.000158353	POWCR01_130049700	LT594517	2054374	2055675	1	6.23385e-05	6.23385e-05	PF3D7_1406800	Pf3D7_14_v3	246052	249607	4	0.000112012	0.000112012			0.393668				0.000332704
PocGH01_13052700	PocGH01_13_v2	1891247	1893101	3	0.000152065	0.000152065	POWCR01_130049600	LT594517	2048591	2050477	4	0.000275467	0.000275467	PF3D7_1406900	Pf3D7_14_v3	250334	252921	8	0.00056833	0.00056833			1.81151				0.000995862
PocGH01_13052600	PocGH01_13_v2	1886275	1890078	11	0.000387581	0.000387581	POWCR01_130049500	LT594517	2043633	2047436	3	4.52105e-05	4.52105e-05	PF3D7_1407000	Pf3D7_14_v3	253542	257360	4	0.000107272	0.000107272			0.116648				0.000540063
PocGH01_13052500	PocGH01_13_v2	1883404	1884654	1	3.9968e-05	3.9968e-05	POWCR01_130049400	LT594517	2040555	2041788	2	0.000137803	0.000137803	PF3D7_1407100	Pf3D7_14_v3	258164	260710	3	0.00021446	0.00021446			3.44783				0.000392231
PocGH01_13052400	PocGH01_13_v2	1880814	1881940	5	0.000217316	0.000217316	POWCR01_130049300	LT594517	2037802	2038958	0	0	1e-05	PF3D7_1407200	Pf3D7_14_v3	260615	262717	2	9.7402e-05	9.7402e-05			0.0460159				0.000314718
PocGH01_13052300	PocGH01_13_v2	1875512	1878516	9	0.000543539	0.000543539	POWCR01_130049200	LT594517	2032260	2035371	10	0.000399265	0.000399265	PF3D7_1407300	Pf3D7_14_v3	263070	267617	8	0.000437877	0.000437877			0.734566				0.00138068
PocGH01_13052200	PocGH01_13_v2	1873811	1874437	3	0.000390545	0.000390545	POWCR01_130049100	LT594517	2030442	2031065	0	0	1e-05	PF3D7_1407400	Pf3D7_14_v3	267209	269438	5	0.000229637	0.000229637			0.0256052				0.000620182
PocGH01_13052100	PocGH01_13_v2	1871193	1872611	4	0.000437319	0.000437319	POWCR01_130049000	LT594517	2027801	2029235	2	0.000113128	0.000113128	PF3D7_1407500	Pf3D7_14_v3	269535	271698	4	0.000389143	0.000389143			0.258685				0.00093959
PocGH01_13051500	PocGH01_13_v2	1836774	1840004	3	4.56331e-05	4.56331e-05	POWCR01_130048400	LT594517	1991501	1994866	7	0.000139789	0.000139789	PF3D7_1408400	Pf3D7_14_v3	313838	318345	4	0.000111072	0.000111072			3.06332				0.000296494
PocGH01_13051400	PocGH01_13_v2	1834009	1834647	10	0.0007591	0.0007591	POWCR01_130048300	LT594517	1988656	1989291	0	0	1e-05	PF3D7_1408500	Pf3D7_14_v3	319847	321454	1	6.36929e-05	6.36929e-05			0.0131735				0.000822793
PocGH01_13051100	PocGH01_13_v2	1805727	1806848	1	7.77134e-05	7.77134e-05	POWCR01_130048000	LT594517	1960303	1961412	0	0	1e-05	PF3D7_1408800	Pf3D7_14_v3	348831	350857	7	0.000353689	0.000353689			0.128678				0.000431402
PocGH01_13050800	PocGH01_13_v2	1796036	1799206	5	0.000107148	0.000107148	POWCR01_130047700	LT594517	1950599	1953904	3	0.000141169	0.000141169	PF3D7_1409100	Pf3D7_14_v3	355859	360616	4	8.61019e-05	8.61019e-05			1.31751				0.000334419
PocGH01_13050700	PocGH01_13_v2	1794750	1795527	2	0.000250478	0.000250478	POWCR01_130047600	LT594517	1949304	1950085	0	0	1e-05	PF3D7_1409200	Pf3D7_14_v3	360234	362579	0	0	1e-05			0.0399237				0.000250478
PocGH01_13049800	PocGH01_13_v2	1752651	1753532	0	0	1e-05	POWCR01_130046700	LT594517	1905202	1906083	3	0.000147885	0.000147885	PF3D7_1410000	Pf3D7_14_v3	392855	394689	4	0.000384495	0.000384495			14.7885				0.00053238
PocGH01_13049600	PocGH01_13_v2	1743581	1745971	9	0.000377515	0.000377515	POWCR01_130046400	LT594517	1896006	1898396	6	0.000178609	0.000178609	PF3D7_1410200	Pf3D7_14_v3	399105	403567	5	0.00013514	0.00013514			0.473118				0.000691264
PocGH01_13049400	PocGH01_13_v2	1723834	1726140	13	0.000363998	0.000363998	POWCR01_130046200	LT594517	1875729	1878032	7	0.000480191	0.000480191	PF3D7_1410400	Pf3D7_14_v3	419442	423481	11	0.000526738	0.000526738			1.31921				0.00137093
PocGH01_13049200	PocGH01_13_v2	1717754	1719151	11	0.000393419	0.000393419	POWCR01_130046000	LT594517	1869526	1870923	4	0.000182466	0.000182466	PF3D7_1410600	Pf3D7_14_v3	425584	429101	1	2.91126e-05	2.91126e-05			0.463796				0.000604998
PocGH01_13049100	PocGH01_13_v2	1715217	1716360	0	0	1e-05	POWCR01_130045900	LT594517	1866967	1868122	3	0.000218979	0.000218979	PF3D7_1410700	Pf3D7_14_v3	429125	431542	6	0.00043831	0.00043831			21.8979				0.000657289
PocGH01_13049000	PocGH01_13_v2	1710624	1712173	3	0.000127378	0.000127378	POWCR01_130045800	LT594517	1862163	1863725	4	0.00013785	0.00013785	PF3D7_1410800	Pf3D7_14_v3	432899	435698	4	0.000178825	0.000178825			1.08221				0.000444053
PocGH01_13048900	PocGH01_13_v2	1706326	1708845	5	0.000357652	0.000357652	POWCR01_130045700	LT594517	1857845	1860368	4	0.000148909	0.000148909	PF3D7_1410900	Pf3D7_14_v3	436329	440098	6	0.000376182	0.000376182			0.416352				0.000882743
PocGH01_13048800	PocGH01_13_v2	1697287	1704743	24	0.000290742	0.000290742	POWCR01_130045600	LT594517	1848670	1856109	12	0.000159348	0.000159348	PF3D7_1411000	Pf3D7_14_v3	440206	447773	9	0.000185892	0.000185892			0.548074				0.000635982
PocGH01_13048700	PocGH01_13_v2	1694893	1697039	4	0.000339802	0.000339802	POWCR01_130045500	LT594517	1846219	1848410	1	7.40506e-05	7.40506e-05	PF3D7_1411100	Pf3D7_14_v3	447469	451755	4	0.000191123	0.000191123			0.217923				0.000604976
PocGH01_13048200	PocGH01_13_v2	1670345	1672171	2	7.78957e-05	7.78957e-05	POWCR01_130044900	LT594517	1821298	1823124	0	0	1e-05	PF3D7_1411600	Pf3D7_14_v3	472825	474880	6	0.000426189	0.000426189			0.128377				0.000504085
PocGH01_13048100	PocGH01_13_v2	1668288	1670006	7	0.000431875	0.000431875	POWCR01_130044800	LT594517	1819374	1821095	7	0.00034226	0.00034226	PF3D7_1411700	Pf3D7_14_v3	474972	477365	2	8.55624e-05	8.55624e-05			0.792498				0.000859697
PocGH01_13048000	PocGH01_13_v2	1666517	1667965	7	0.000274283	0.000274283	POWCR01_130044700	LT594517	1817599	1819047	1	3.00057e-05	3.00057e-05	PF3D7_1411800	Pf3D7_14_v3	477095	479654	5	0.000293385	0.000293385			0.109397				0.000597674
PocGH01_13047700	PocGH01_13_v2	1656288	1659059	7	0.000260388	0.000260388	POWCR01_130044400	LT594517	1807138	1809915	3	4.69528e-05	4.69528e-05	PF3D7_1412100	Pf3D7_14_v3	484274	487738	3	0.000137937	0.000137937			0.180319				0.000445278
PocGH01_13047500	PocGH01_13_v2	1650313	1651195	2	0.000406539	0.000406539	POWCR01_130044200	LT594517	1801116	1801989	1	4.97463e-05	4.97463e-05	PF3D7_1412300	Pf3D7_14_v3	491286	492947	3	0.00018487	0.00018487			0.122365				0.000641155
PocGH01_13047200	PocGH01_13_v2	1631854	1633152	2	7.69823e-05	7.69823e-05	POWCR01_130043900	LT594517	1782030	1783328	1	6.54535e-05	6.54535e-05	PF3D7_1412600	Pf3D7_14_v3	509238	511218	0	0	1e-05			0.850241				0.000142436
PocGH01_13047000	PocGH01_13_v2	1625187	1626934	3	0.000138628	0.000138628	POWCR01_130043700	LT594517	1775148	1776794	0	0	1e-05	PF3D7_1412800	Pf3D7_14_v3	515932	519380	1	2.9695e-05	2.9695e-05			0.0721355				0.000168323
PocGH01_13046900	PocGH01_13_v2	1620557	1622784	1	4.37324e-05	4.37324e-05	POWCR01_130043600	LT594517	1770460	1772704	9	0.000372702	0.000372702	PF3D7_1412900	Pf3D7_14_v3	519028	523889	7	0.000275308	0.000275308			8.52233				0.000691742
PocGH01_13046400	PocGH01_13_v2	1604234	1606012	10	0.000441813	0.000441813	POWCR01_130043100	LT594517	1754408	1756192	3	7.30727e-05	7.30727e-05	PF3D7_1413400	Pf3D7_14_v3	533951	536207	1	4.5378e-05	4.5378e-05			0.165393				0.000560264
PocGH01_13046300	PocGH01_13_v2	1601867	1602826	1	0.000101496	0.000101496	POWCR01_130043000	LT594517	1752041	1753000	0	0	1e-05	PF3D7_1413500	Pf3D7_14_v3	536446	538247	1	0.000189453	0.000189453			0.0985261				0.000290949
PocGH01_13045900	PocGH01_13_v2	1585315	1586757	2	6.93001e-05	6.93001e-05	POWCR01_130042600	LT594517	1735041	1736520	0	0	1e-05	PF3D7_1413900	Pf3D7_14_v3	550913	553649	3	0.00011226	0.00011226			0.1443				0.00018156
PocGH01_13045800	PocGH01_13_v2	1582730	1585042	3	8.53592e-05	8.53592e-05	POWCR01_130042500	LT594517	1732467	1734767	3	5.66861e-05	5.66861e-05	PF3D7_1414000	Pf3D7_14_v3	552757	555969	2	6.37524e-05	6.37524e-05			0.664089				0.000205798
PocGH01_13045500	PocGH01_13_v2	1566283	1566942	0	0	1e-05	POWCR01_130042200	LT594517	1715460	1716119	0	0	1e-05	PF3D7_1414300	Pf3D7_14_v3	570027	571644	4	0.000309463	0.000309463			1				0.000309463
PocGH01_13045200	PocGH01_13_v2	1546302	1547780	4	0.000167299	0.000167299	POWCR01_130041900	LT594517	1694605	1696158	2	8.26914e-05	8.26914e-05	PF3D7_1414600	Pf3D7_14_v3	590603	592740	3	0.00030339	0.00030339			0.494273				0.00055338
PocGH01_13045000	PocGH01_13_v2	1537450	1538622	1	4.26257e-05	4.26257e-05	POWCR01_130041700	LT594517	1685762	1686943	5	0.000620547	0.000620547	PF3D7_1414800	Pf3D7_14_v3	599435	601403	3	0.000156046	0.000156046			14.558				0.000819219
PocGH01_13044800	PocGH01_13_v2	1530787	1531797	2	9.8912e-05	9.8912e-05	POWCR01_130041500	LT594517	1678750	1680021	2	0.000194452	0.000194452	PF3D7_1415000	Pf3D7_14_v3	606246	607405	3	0.000264875	0.000264875			1.96591				0.000558239
PocGH01_13044700	PocGH01_13_v2	1526251	1528433	3	0.000273677	0.000273677	POWCR01_130041400	LT594517	1673733	1675921	5	0.000191559	0.000191559	PF3D7_1415100	Pf3D7_14_v3	608580	611484	4	0.000289881	0.000289881			0.699946				0.000755117
PocGH01_13044500	PocGH01_13_v2	1519997	1521001	0	0	1e-05	POWCR01_130041200	LT594517	1667204	1668208	1	4.3262e-05	4.3262e-05	PF3D7_1415300	Pf3D7_14_v3	613736	616628	3	0.000137675	0.000137675			4.3262				0.000180937
PocGH01_13044300	PocGH01_13_v2	1505964	1509665	3	6.13037e-05	6.13037e-05	POWCR01_130041000	LT594517	1653181	1656803	1	4.48023e-05	4.48023e-05	PF3D7_1415500	Pf3D7_14_v3	623840	628505	4	0.000107311	0.000107311			0.730825				0.000213417
PocGH01_13044100	PocGH01_13_v2	1497521	1499239	14	0.00043185	0.00043185	POWCR01_130040800	LT594517	1644184	1645902	2	7.47542e-05	7.47542e-05	PF3D7_1415700	Pf3D7_14_v3	634236	637046	0	0	1e-05			0.173102				0.000506604
PocGH01_13043900	PocGH01_13_v2	1490038	1490829	1	0.000123025	0.000123025	POWCR01_130040600	LT594517	1636334	1637125	0	0	1e-05	PF3D7_1415900	Pf3D7_14_v3	641606	642984	1	7.42699e-05	7.42699e-05			0.0812843				0.000197295
PocGH01_13043800	PocGH01_13_v2	1486791	1488259	4	0.000226069	0.000226069	POWCR01_130040500	LT594517	1633009	1634473	2	0.000168835	0.000168835	PF3D7_1416000	Pf3D7_14_v3	643914	644989	3	0.000285553	0.000285553			0.74683				0.000680457
PocGH01_13043700	PocGH01_13_v2	1483157	1485811	5	0.000144865	0.000144865	POWCR01_130040400	LT594517	1629280	1631934	4	0.000356997	0.000356997	PF3D7_1416100	Pf3D7_14_v3	645055	648793	7	0.000191743	0.000191743			2.46434				0.000693605
PocGH01_13043100	PocGH01_13_v2	1444612	1445791	0	0	1e-05	POWCR01_130039800	LT594517	1592004	1593190	0	0	1e-05	PF3D7_1416700	Pf3D7_14_v3	680612	682264	2	0.000123918	0.000123918			1				0.000123918
PocGH01_13043000	PocGH01_13_v2	1441943	1443880	5	0.000202429	0.000202429	POWCR01_130039700	LT594517	1589353	1591290	1	4.18798e-05	4.18798e-05	PF3D7_1416800	Pf3D7_14_v3	682466	685191	3	0.000371534	0.000371534			0.206886				0.000615843
PocGH01_13042900	PocGH01_13_v2	1440168	1441123	7	0.000415728	0.000415728	POWCR01_130039600	LT594517	1587596	1588566	6	0.00115266	0.00115266	PF3D7_1416900	Pf3D7_14_v3	684962	686566	2	0.000127624	0.000127624			2.77263				0.00169601
PocGH01_13042800	PocGH01_13_v2	1436687	1437859	3	0.000365051	0.000365051	POWCR01_130039500	LT594517	1583842	1585014	0	0	1e-05	PF3D7_1417000	Pf3D7_14_v3	688592	689740	1	0.00016837	0.00016837			0.0273934				0.000533421
PocGH01_13042700	PocGH01_13_v2	1433613	1435064	1	6.71046e-05	6.71046e-05	POWCR01_130039400	LT594517	1580513	1582144	1	4.97327e-05	4.97327e-05	PF3D7_1417100	Pf3D7_14_v3	690145	692507	5	0.000341924	0.000341924			0.741122				0.000458761
PocGH01_13042500	PocGH01_13_v2	1410771	1414273	3	0.00011675	0.00011675	POWCR01_130039200	LT594517	1557600	1561081	8	0.000203947	0.000203947	PF3D7_1417300	Pf3D7_14_v3	708755	713627	3	8.17347e-05	8.17347e-05			1.74687				0.000402432
PocGH01_13042100	PocGH01_13_v2	1372773	1374386	0	0	1e-05	POWCR01_130038800	LT594517	1518949	1520672	1	4.9318e-05	4.9318e-05	PF3D7_1417700	Pf3D7_14_v3	748818	752352	4	0.000228562	0.000228562			4.9318				0.00027788
PocGH01_13042000	PocGH01_13_v2	1368103	1371243	5	0.000162042	0.000162042	POWCR01_130038700	LT594517	1514283	1517412	3	0.000192619	0.000192619	PF3D7_1417800	Pf3D7_14_v3	752903	757053	6	0.000193616	0.000193616			1.1887				0.000548277
PocGH01_13041800	PocGH01_13_v2	1363175	1365380	4	0.000112165	0.000112165	POWCR01_130038500	LT594517	1509379	1511626	13	0.000306027	0.000306027	PF3D7_1418000	Pf3D7_14_v3	759029	762021	1	9.12513e-05	9.12513e-05			2.72836				0.000509443
PocGH01_13041700	PocGH01_13_v2	1351752	1361894	36	0.000280237	0.000280237	POWCR01_130038400	LT594517	1497985	1508247	16	0.000164186	0.000164186	PF3D7_1418100	Pf3D7_14_v3	762614	773407	20	0.000313777	0.000313777			0.585883				0.0007582
PocGH01_13041600	PocGH01_13_v2	1348358	1349341	5	0.000446894	0.000446894	POWCR01_130038300	LT594517	1494683	1495808	1	7.55099e-05	7.55099e-05	PF3D7_1418200	Pf3D7_14_v3	775121	776382	3	0.000243466	0.000243466			0.168966				0.00076587
PocGH01_13041500	PocGH01_13_v2	1347521	1347931	0	0	1e-05	POWCR01_130038200	LT594517	1493860	1494270	0	0	1e-05	PF3D7_1418300	Pf3D7_14_v3	776390	777202	0	0	1e-05			1				0
PocGH01_13040700	PocGH01_13_v2	1325541	1328482	1	3.31189e-05	3.31189e-05	POWCR01_130037400	LT594517	1471846	1474764	1	1.48949e-05	1.48949e-05	PF3D7_1419100	Pf3D7_14_v3	793391	797397	8	0.000269798	0.000269798			0.44974				0.000317812
PocGH01_13040600	PocGH01_13_v2	1321932	1324346	11	0.000318574	0.000318574	POWCR01_130037300	LT594517	1467872	1470523	9	0.000190936	0.000190936	PF3D7_1419200	Pf3D7_14_v3	797071	800473	3	0.00014045	0.00014045			0.599346				0.00064996
PocGH01_13040500	PocGH01_13_v2	1318596	1319419	1	6.06796e-05	6.06796e-05	POWCR01_130037200	LT594517	1464587	1465416	0	0	1e-05	PF3D7_1419300	Pf3D7_14_v3	801242	804083	6	0.000276287	0.000276287			0.1648				0.000336967
PocGH01_13040300	PocGH01_13_v2	1307251	1307907	3	0.000976103	0.000976103	POWCR01_130037000	LT594517	1453029	1453688	2	0.000718969	0.000718969	PF3D7_1419500	Pf3D7_14_v3	813569	814898	1	7.70062e-05	7.70062e-05			0.736571				0.00177208
PocGH01_13040000	PocGH01_13_v2	1296763	1298863	6	0.000341107	0.000341107	POWCR01_130036600	LT594517	1442339	1444412	4	0.000306533	0.000306533	PF3D7_1419800	Pf3D7_14_v3	821701	824646	6	0.000317232	0.000317232			0.898642				0.000964872
PocGH01_13039900	PocGH01_13_v2	1293460	1295562	19	0.000451736	0.000451736	POWCR01_130036500	LT594517	1439016	1441085	2	4.10762e-05	4.10762e-05	PF3D7_1419900	Pf3D7_14_v3	825465	827532	1	9.35477e-05	9.35477e-05			0.0909297				0.00058636
PocGH01_13039800	PocGH01_13_v2	1289738	1291567	5	0.000464481	0.000464481	POWCR01_130036400	LT594517	1434994	1436896	2	0.000236099	0.000236099	PF3D7_1420000	Pf3D7_14_v3	828485	830942	4	0.000287041	0.000287041			0.508307				0.000987621
PocGH01_13039700	PocGH01_13_v2	1283156	1288159	22	0.000422491	0.000422491	POWCR01_130036300	LT594517	1428350	1433428	11	0.000241796	0.000241796	PF3D7_1420100	Pf3D7_14_v3	831758	837178	10	0.000319079	0.000319079			0.57231				0.000983366
PocGH01_13039600	PocGH01_13_v2	1275654	1279493	11	0.000180288	0.000180288	POWCR01_130036100	LT594517	1420693	1424703	4	8.38292e-05	8.38292e-05	PF3D7_1420200	Pf3D7_14_v3	838158	842717	10	0.000443276	0.000443276			0.464974				0.000707393
PocGH01_13039500	PocGH01_13_v2	1274064	1274849	1	0.000417564	0.000417564	POWCR01_130036000	LT594517	1418997	1419878	1	9.63993e-05	9.63993e-05	PF3D7_1420300	Pf3D7_14_v3	843380	844973	1	0.000121366	0.000121366			0.230861				0.000635329
PocGH01_13039300	PocGH01_13_v2	1266880	1269615	58	0.00120632	0.00120632	POWCR01_130035800	LT594517	1411756	1414605	4	0.000119332	0.000119332	PF3D7_1420500	Pf3D7_14_v3	849819	853349	5	0.000212707	0.000212707			0.0989223				0.00153836
PocGH01_13039200	PocGH01_13_v2	1263875	1265969	11	0.000363588	0.000363588	POWCR01_130035700	LT594517	1408476	1410676	1	0.000196661	0.000196661	PF3D7_1420600	Pf3D7_14_v3	853711	856441	7	0.000370854	0.000370854			0.54089				0.000931103
PocGH01_13038800	PocGH01_13_v2	1250534	1251795	5	0.00034845	0.00034845	POWCR01_130035300	LT594517	1393776	1395032	1	3.45889e-05	3.45889e-05	PF3D7_1421000	Pf3D7_14_v3	867794	868957	5	0.000674576	0.000674576			0.099265				0.00105761
PocGH01_13038400	PocGH01_13_v2	1236628	1238282	6	0.000267255	0.000267255	POWCR01_130035000	LT594517	1379361	1381052	1	2.56964e-05	2.56964e-05	PF3D7_1421400	Pf3D7_14_v3	881798	884182	4	0.000410341	0.000410341			0.0961494				0.000703292
PocGH01_13038000	PocGH01_13_v2	1229222	1229707	6	0.00105255	0.00105255	POWCR01_130034600	LT594517	1372275	1372760	4	0.000342184	0.000342184	PF3D7_1421900	Pf3D7_14_v3	890541	891622	1	9.46564e-05	9.46564e-05			0.3251				0.00148939
PocGH01_13037700	PocGH01_13_v2	1223704	1224606	7	0.000387597	0.000387597	POWCR01_130034400	LT594517	1366792	1367694	1	4.81487e-05	4.81487e-05	PF3D7_1422200	Pf3D7_14_v3	895874	897254	1	7.41624e-05	7.41624e-05			0.124224				0.000509908
PocGH01_13037600	PocGH01_13_v2	1221552	1222589	2	0.000182815	0.000182815	POWCR01_130034300	LT594517	1364323	1365360	1	3.81695e-05	3.81695e-05	PF3D7_1422300	Pf3D7_14_v3	897267	899556	3	0.000308099	0.000308099			0.208788				0.000529084
[truncated: 261 more rows]

## Sheet: Figure 3b Poc-Pow ortholog pi
Poc Gene id	Poc Chrom	Poc star	Poc end	# variants	pi	pi (non-zero)	pow gene id	pow chrom	pow start	pow end	# variant	pi	pi (non-zero)	pow/poc	total pi
[truncated: 2,913 more rows]

[truncated: 11 more sheets: Supp. Figure 3 Powdhfr analysis, Supp. Figure 3 Pocdhfr analysis, Figure 2 COI, Figure 4a Poc PCA, Figure 4b Pow PCA, Figure 5b Normalized Pow nSl, Figure 5a Normalized Poc nSl, Figure 7a Poc genes Tajimas D, Figure 7a Poc exons Tajimas D, Figure 7b 300bp Pow genes Tajim, Figure 7b 300bp Pow exons Tajim]
